# Supplementary material for: Preparation and evaluation of Brucella T4SS recombinant proteins in serodiagnosis of human brucellosis based on TMT-based proteomics technology
Source: Front Cell Infect Microbiol. 2025 Jan 16;14:1514046. doi: 10.3389/fcimb.2024.1514046 (PMC11779724; doi:10.3389/fcimb.2024.1514046)
Supplement: Supplementary File 1 — Raw data for iELISA and information of febrile patients infected with other pathogens. [file Table1.xlsx]

## Sheet: OD450 of positive sera
Data S1. OD450 of positive sera（raw data）
NO.	rBMEII0036			Mean	rvirB8			Mean	rvirB11			Mean	rvirB9			Mean	rvirB3			Mean	rvirB4			Mean	rvirB10			Mean	LPS			Mean	Rose Bengale Ag			Mean
1	1.3529	1.3523	1.356	1.35373	1.4794	1.4011	1.3518	1.41077	0.6245	0.63	0.6044	0.619633	1.3172	1.3996	1.337	1.35127	1.1326	1.117	1.0007	1.08343	1.0459	0.9911	1.0057	1.01423	0.8456	0.8619	0.7841	0.830533	1.365	1.4156	1.4246	1.40173	1.4063	1.3289	1.3486	1.36127
2	0.6809	0.6574	0.6218	0.653367	0.7178	0.6791	0.6599	0.6856	0.2709	0.292	0.2595	0.274133	0.9276	0.9514	0.968	0.949	0.694	0.6594	0.6448	0.666067	0.7006	0.6271	0.6058	0.6445	0.372	0.3601	0.3589	0.363667	0.8688	0.8421	0.8633	0.858067	0.8587	0.7876	0.7812	0.809167
3	0.9306	0.8987	0.8845	0.9046	0.9564	0.8915	0.8866	0.9115	0.5654	0.5597	0.5456	0.5569	1.1264	1.1397	1.1279	1.13133	1.0214	0.9311	0.8546	0.9357	0.9168	0.8594	0.8807	0.885633	0.7694	0.7304	0.6835	0.727767	0.832	0.8959	0.8884	0.8721	0.7494	0.7395	0.7973	0.762067
4	0.8479	0.8288	0.9044	0.860367	0.814	0.7346	0.7061	0.751567	0.3148	0.3341	0.292	0.313633	0.9132	0.8733	0.8795	0.888667	1.0489	0.9604	0.9101	0.973133	0.7432	0.6534	0.6658	0.687467	0.3747	0.3925	0.3595	0.375567	1.1245	1.2037	1.2242	1.18413	0.818	0.8741	0.8909	0.861
5	1.6937	1.5776	1.6086	1.62663	1.2282	1.2631	1.1904	1.22723	1.2398	1.3349	1.2604	1.27837	1.842	1.8303	1.9046	1.85897	1.4856	1.4368	1.3331	1.4185	1.5538	1.5494	1.4895	1.5309	1.6021	1.4941	1.4871	1.52777	1.2016	1.1186	1.2072	1.1758	1.1912	1.159	1.1956	1.18193
6	1.5689	1.3457	1.4323	1.44897	1.2003	1.2619	1.1431	1.20177	1.0533	1.11	1.0169	1.06007	1.7369	1.7346	1.8431	1.77153	1.2164	1.2033	1.167	1.19557	1.4668	1.3543	1.3284	1.38317	1.2641	1.22	1.3406	1.2749	1.5442	1.5087	1.5377	1.5302	1.4608	1.3269	1.4724	1.42003
7	1.442	1.4854	1.3395	1.4223	0.9453	0.9577	0.8565	0.919833	0.9128	0.916	0.9333	0.9207	1.6866	1.6808	1.7739	1.71377	1.1375	1.1097	1.1222	1.12313	1.2365	1.2136	1.251	1.2337	1.3366	1.3595	1.37	1.35537	1.4281	1.4165	1.445	1.42987	1.1708	1.2353	1.3312	1.24577
8	1.0736	0.9486	1.038	1.02007	1.351	1.1859	1.1994	1.24543	0.6554	0.7393	0.6833	0.692667	1.4495	1.5733	1.6541	1.55897	1.4317	1.4412	1.3594	1.41077	1.2063	1.1108	1.1264	1.14783	1.0859	1.0046	1.0326	1.04103	1.2012	1.2377	1.2303	1.22307	0.8555	0.8552	0.8769	0.862533
9	0.55	0.4451	0.4578	0.4843	0.5621	0.5685	0.6042	0.578267	0.2241	0.2128	0.2299	0.222267	0.7721	0.729	0.7068	0.735967	0.3153	0.2774	0.267	0.286567	0.3776	0.4158	0.3915	0.394967	0.2521	0.255	0.253	0.253367	0.9704	0.9141	1.0058	0.963433	1.1557	1.2082	1.1712	1.17837
10	0.6482	0.6157	0.5662	0.610033	0.738	0.6831	0.6858	0.7023	0.2834	0.2656	0.2733	0.2741	1.0073	1.0434	1.0136	1.02143	0.4309	0.4466	0.4393	0.438933	0.6316	0.5479	0.5798	0.586433	0.3078	0.314	0.3119	0.311233	0.9828	1.1246	1.0988	1.06873	0.7666	0.7703	0.7927	0.776533
11	1.1549	1.0686	1.1208	1.11477	0.8781	0.8688	0.9216	0.8895	0.6851	0.7163	0.7158	0.705733	1.2747	1.3062	1.452	1.3443	0.8723	0.791	0.7441	0.802467	1.0532	1.0237	1.0678	1.04823	0.8172	0.8208	0.8742	0.8374	1.2889	1.3219	1.3294	1.3134	0.5114	0.5647	0.5993	0.558467
12	1.614	1.6109	1.494	1.57297	1.3983	1.3017	1.341	1.347	1.3015	1.2881	1.367	1.31887	1.9045	1.6826	1.9021	1.82973	1.5467	1.2869	1.2911	1.3749	1.4974	1.4495	1.5542	1.50037	1.5978	1.6655	1.5809	1.61473	0.9296	1.0029	0.9828	0.971767	1.1328	1.0792	1.129	1.11367
13	1.3975	1.1919	1.3115	1.3003	1.1646	1.1145	1.1813	1.15347	0.8403	0.8815	0.8161	0.845967	1.508	1.427	1.4134	1.44947	1.0522	1.0318	0.9523	1.0121	1.1114	1.1738	1.0924	1.12587	1.0745	1.06	0.9828	1.0391	1.3797	1.4036	1.3001	1.36113	1.3548	1.2148	1.2035	1.2577
14	1.4559	1.5191	1.5409	1.5053	1.2826	1.2926	1.2433	1.27283	1.1538	1.1933	1.1908	1.1793	1.4618	1.467	1.5605	1.49643	1.3782	1.373	1.3837	1.3783	1.3686	1.3037	1.2785	1.31693	1.3673	1.1433	1.2471	1.25257	1.3263	1.3677	1.3603	1.35143	1.3632	1.3393	1.3062	1.33623
15	0.9514	0.8367	0.9004	0.896167	1.3166	1.2728	1.2678	1.28573	0.6349	0.6404	0.6636	0.6463	1.3369	1.301	1.3247	1.32087	1.0355	1.0317	0.9678	1.01167	1.0409	1.0737	1.0749	1.06317	0.9278	0.9031	0.8891	0.906667	1.1775	1.1655	1.2767	1.20657	0.8349	0.8073	0.7786	0.806933
16	1.2006	1.3018	1.2678	1.25673	0.9297	0.9711	1.1307	1.0105	0.607	0.6765	0.68	0.6545	1.3329	1.306	1.4511	1.36333	1.0472	1.1406	1.0377	1.07517	1.109	0.9452	1.034	1.0294	1.2955	1.3155	1.2289	1.27997	0.3285	0.4079	0.4149	0.383767	0.8806	0.7519	0.8335	0.822
17	1.2853	1.1609	1.3457	1.26397	0.9199	0.9051	0.8372	0.8874	1.0438	0.9068	0.9518	0.967467	1.2633	1.331	1.3535	1.31593	1.0737	1.141	1.1024	1.1057	1.1237	1.0377	1.0307	1.06403	1.0954	1.0134	1.0233	1.04403	0.787	0.7003	0.6341	0.707133	1.0955	1.0351	1.1354	1.08867
18	1.0927	0.9554	1.0068	1.0183	1.0885	1.11	1.0457	1.0814	0.5187	0.5169	0.5454	0.527	1.2301	1.2325	1.1961	1.21957	0.8531	0.8568	0.7776	0.829167	0.9192	0.9478	0.9777	0.948233	0.7327	0.6794	0.7205	0.710867	1.1362	1.1017	1.2059	1.14793	1.027	1.0571	1.0364	1.04017
19	1.2726	1.2743	1.3659	1.30427	0.8714	0.8949	0.9516	0.905967	0.8488	0.8115	0.7825	0.814267	1.3191	1.2904	1.2344	1.2813	1.1175	1.2114	1.0341	1.121	1.1571	1.2049	1.2589	1.20697	1.0517	1.0046	1.0917	1.04933	1.0389	1.1082	1.0123	1.05313	0.6218	0.5064	0.6709	0.5997
20	0.7702	0.9085	0.7959	0.824867	0.7257	0.7075	0.8061	0.746433	0.4403	0.448	0.4715	0.453267	1.0834	1.0868	1.1062	1.09213	0.7936	0.7735	0.6737	0.746933	0.8125	0.7741	0.799	0.7952	0.6836	0.5278	0.677	0.629467	1.1082	1.1783	1.0855	1.124	0.5749	0.5903	0.6069	0.5907
21	2.4723	2.5363	2.7981	2.60223	2.6008	2.3367	2.3583	2.43193	1.8608	1.7661	1.8363	1.82107	2.358	2.5946	2.5121	2.48823	2.3815	1.7311	1.925	2.01253	2.2892	2.2021	2.2278	2.2397	1.9896	1.5438	2.0878	1.87373	1.2159	1.3469	1.3262	1.29633	1.166	1.1153	1.1538	1.14503
22	1.2765	1.5379	1.45	1.42147	2.0409	1.8333	1.6806	1.8516	0.7696	0.8049	0.8465	0.807	1.9556	2.1014	1.9873	2.01477	1.7199	1.2967	1.4608	1.49247	1.6572	1.6709	1.6407	1.65627	1.4605	1.0285	1.356	1.28167	1.2124	1.3712	1.4392	1.34093	0.7688	0.7207	0.705	0.7315
23	1.6223	1.6129	1.7192	1.65147	1.6454	1.6957	1.6949	1.67867	1.0951	0.9071	1.0389	1.0137	1.9873	2.226	2.1571	2.12347	2.1875	1.7076	1.6566	1.85057	1.6847	1.7853	1.8202	1.7634	2.2973	1.7287	1.8996	1.9752	1.0074	1.4299	1.5268	1.32137	0.56	0.4562	0.385	0.467067
24	1.0558	1.1332	1.0778	1.08893	1.6065	1.6823	1.5636	1.61747	0.6538	0.6542	0.6757	0.661233	1.7783	1.8371	1.9572	1.85753	1.409	1.2903	1.2028	1.3007	1.3623	1.4307	1.5719	1.45497	0.9542	0.7762	0.8741	0.868167	1.467	1.4218	1.6056	1.49813	1.5632	1.1845	1.1409	1.2962
25	0.4118	0.4178	0.4117	0.413767	0.4648	0.4631	0.464	0.463967	0.2661	0.3263	0.2702	0.287533	0.5539	0.5347	0.5248	0.5378	0.4284	0.4295	0.4012	0.4197	0.555	0.5503	0.5356	0.546967	0.5227	0.4877	0.5269	0.512433	0.8464	0.9025	0.912	0.886967	0.569	0.5356	0.5344	0.546333
26	0.5872	0.5478	0.558	0.564333	0.5708	0.5474	0.5807	0.5663	0.3481	0.3336	0.3667	0.349467	0.7047	0.6815	0.6678	0.684667	0.6635	0.6287	0.6432	0.645133	0.6925	0.7144	0.7086	0.705167	0.6213	0.6564	0.6627	0.6468	0.7832	0.8049	0.8127	0.800267	0.7226	0.7218	0.7063	0.7169
27	0.4232	0.3724	0.3598	0.385133	0.4552	0.431	0.4637	0.449967	0.1585	0.1484	0.1594	0.155433	0.4417	0.4481	0.4441	0.444633	0.38	0.3814	0.3441	0.3685	0.3895	0.3913	0.356	0.378933	0.3236	0.3559	0.3652	0.348233	0.915	0.9289	0.9135	0.919133	0.9269	0.951	0.94	0.9393
28	0.3452	0.3333	0.3527	0.343733	0.3215	0.3206	0.3176	0.3199	0.2364	0.2392	0.2058	0.227133	0.5131	0.4986	0.5273	0.513	0.4244	0.4262	0.4289	0.4265	0.4791	0.5064	0.4964	0.493967	0.3918	0.3905	0.3839	0.388733	0.6609	0.666	0.6636	0.6635	0.4184	0.427	0.4276	0.424333
29	0.5908	0.5611	0.5616	0.571167	0.4757	0.4518	0.4478	0.458433	0.3831	0.3828	0.3726	0.3795	0.6035	0.6214	0.6631	0.629333	0.6732	0.6545	0.6259	0.6512	0.7098	0.705	0.7088	0.707867	0.6984	0.6778	0.7012	0.692467	0.7277	0.7377	0.7347	0.733367	0.6862	0.6848	0.7124	0.694467
30	0.663	0.6343	0.5866	0.627967	0.4932	0.4875	0.4766	0.485767	0.4739	0.4688	0.5069	0.4832	0.6954	0.6918	0.7273	0.704833	0.8238	0.8332	0.8172	0.824733	0.7872	0.8344	0.834	0.818533	0.8428	0.7816	0.7707	0.798367	0.5131	0.5121	0.5129	0.5127	0.4463	0.4572	0.4797	0.461067
31	0.2527	0.2297	0.2187	0.2337	0.5454	0.4804	0.5126	0.5128	0.1306	0.1338	0.1297	0.131367	0.3697	0.3748	0.3926	0.379033	0.3952	0.3838	0.3829	0.3873	0.4121	0.4032	0.3906	0.401967	0.2694	0.2102	0.2222	0.233933	0.6379	0.6639	0.6887	0.6635	0.6371	0.6689	0.6625	0.656167
32	0.4061	0.3577	0.3831	0.3823	0.5643	0.5121	0.5614	0.545933	0.2657	0.256	0.2642	0.261967	0.5692	0.5975	0.5694	0.5787	0.6559	0.711	0.6191	0.662	0.6955	0.6464	0.6112	0.651033	0.4458	0.4222	0.5031	0.457033	0.9956	1.0045	0.9901	0.996733	0.9184	0.8878	0.9328	0.913
33	0.8432	0.8028	0.7745	0.806833	0.4652	0.4945	0.4378	0.465833	0.7205	0.7714	0.7242	0.7387	0.7212	0.7147	0.8778	0.771233	0.6049	0.5557	0.5401	0.5669	0.6337	0.5692	0.6072	0.603367	0.4974	0.5499	0.5461	0.531133	0.8027	0.8191	0.8614	0.827733	0.6019	0.6675	0.6855	0.651633
34	0.8197	0.8521	0.8626	0.8448	0.5274	0.5181	0.4997	0.515067	0.5238	0.5248	0.5411	0.5299	0.7664	0.7805	0.8175	0.788133	0.6273	0.6036	0.6108	0.6139	0.6174	0.666	0.6861	0.6565	0.5331	0.5388	0.5569	0.542933	0.8686	0.8702	0.8759	0.871567	0.8314	0.8163	0.8814	0.843033
35	0.7829	0.7806	0.7883	0.783933	0.5268	0.5231	0.4738	0.5079	0.587	0.5728	0.6007	0.586833	0.7309	0.741	0.7496	0.7405	0.5697	0.5866	0.5412	0.565833	0.6578	0.6342	0.6072	0.633067	0.5477	0.5435	0.5704	0.553867	0.7402	0.7387	0.7245	0.734467	0.527	0.5054	0.5316	0.521333
36	0.7456	0.7123	0.7255	0.7278	0.5278	0.5418	0.5195	0.5297	0.5013	0.4764	0.4724	0.483367	0.6814	0.6952	0.7372	0.7046	0.5179	0.5191	0.4598	0.498933	0.5961	0.584	0.5616	0.580567	0.5342	0.5226	0.5379	0.531567	0.7374	0.7201	0.7242	0.727233	0.6752	0.678	0.7057	0.6863
37	0.3401	0.3148	0.3104	0.321767	0.1254	0.12	0.1138	0.119733	0.5286	0.5519	0.5338	0.5381	0.2081	0.2165	0.2148	0.213133	0.1794	0.1711	0.173	0.1745	0.221	0.2093	0.1951	0.208467	0.1286	0.1252	0.1344	0.1294	0.6407	0.71	0.6626	0.6711	0.6466	0.5989	0.6982	0.6479
38	0.3326	0.3366	0.3255	0.331567	0.1543	0.1509	0.1447	0.149967	0.3229	0.3225	0.3278	0.3244	0.3448	0.3194	0.3476	0.337267	0.2502	0.2327	0.2624	0.248433	0.2588	0.2659	0.2585	0.261067	0.1759	0.1803	0.1917	0.182633	0.5587	0.5648	0.57	0.5645	0.631	0.6313	0.6613	0.6412
39	0.9365	0.8904	0.8669	0.897933	0.6312	0.7093	0.6173	0.6526	0.6587	0.6814	0.6388	0.659633	0.8236	0.8153	0.7992	0.8127	0.6684	0.6513	0.6973	0.672333	0.7302	0.7062	0.6912	0.7092	0.6953	0.6174	0.6584	0.657033	0.732	0.7196	0.7356	0.729067	0.6056	0.6796	0.6247	0.636633
40	0.5126	0.5657	0.5159	0.5314	0.2351	0.2269	0.2347	0.232233	0.4394	0.4251	0.4488	0.437767	0.414	0.3817	0.4351	0.410267	0.3304	0.3281	0.3168	0.3251	0.3236	0.309	0.3237	0.318767	0.2429	0.2567	0.2718	0.257133	0.7313	0.7278	0.7351	0.7314	0.4693	0.478	0.3938	0.447033
41	0.5521	0.5432	0.5357	0.543667	0.6029	0.679	0.636	0.6393	0.4495	0.4748	0.4687	0.464333	0.7057	0.6751	0.7003	0.6937	0.6403	0.5763	0.5508	0.589133	0.6173	0.6636	0.6481	0.643	0.5308	0.54	0.6047	0.5585	0.4741	0.472	0.4524	0.466167	0.6811	0.6188	0.4885	0.596133
42	0.3747	0.3962	0.3518	0.374233	0.2614	0.4203	0.4069	0.362867	0.2876	0.2559	0.3037	0.2824	0.4967	0.4649	0.3363	0.432633	0.442	0.3886	0.3343	0.3883	0.267	0.4155	0.4349	0.372467	0.3391	0.2544	0.362	0.3185	0.3179	0.1704	0.3173	0.268533	0.4791	0.3386	0.1497	0.322467
43	0.4167	0.4265	0.4039	0.4157	0.4523	0.4829	0.4905	0.475233	0.2897	0.296	0.2948	0.2935	0.537	0.5206	0.5272	0.528267	0.502	0.5365	0.4615	0.5	0.4687	0.5681	0.5552	0.530667	0.305	0.2749	0.387	0.3223	0.6739	0.6613	0.6227	0.652633	0.5639	0.5633	0.474	0.533733
44	0.4441	0.4359	0.4729	0.450967	0.5845	0.6406	0.6424	0.6225	0.3223	0.29	0.3022	0.304833	0.5515	0.5474	0.5328	0.5439	0.4205	0.4619	0.4477	0.443367	0.4607	0.4879	0.4917	0.4801	0.4409	0.425	0.4162	0.427367	0.6183	0.5772	0.5344	0.576633	0.538	0.6013	0.5481	0.562467
45	0.5	0.5095	0.4738	0.494433	0.5583	0.5113	0.4485	0.506033	0.3578	0.4056	0.3589	0.3741	0.7396	0.6973	0.7036	0.7135	0.4736	0.4975	0.5425	0.504533	0.6132	0.5604	0.5423	0.571967	0.5053	0.4064	0.3796	0.430433	0.7039	0.8011	0.7325	0.745833	0.5723	0.6289	0.659	0.620067
46	0.5809	0.4945	0.5037	0.526367	0.4475	0.4945	0.5098	0.483933	0.3956	0.3596	0.401	0.3854	0.6915	0.6897	0.6677	0.682967	0.5742	0.556	0.5844	0.571533	0.6077	0.585	0.6251	0.605933	0.467	0.4483	0.417	0.4441	0.7592	0.8288	0.8175	0.801833	0.5908	0.6485	0.6889	0.642733
47	0.6795	0.638	0.6417	0.653067	0.5377	0.5432	0.53	0.536967	0.4473	0.4645	0.4857	0.465833	0.7598	0.7559	0.7699	0.761867	0.5633	0.5768	0.5746	0.571567	0.6836	0.6706	0.6583	0.670833	0.5822	0.5599	0.6063	0.5828	0.703	0.6348	0.691	0.676267	0.7324	0.7301	0.6947	0.719067
48	0.805	0.8287	0.8324	0.822033	0.6323	0.5189	0.6295	0.593567	0.6678	0.6336	0.6136	0.638333	0.8396	0.9021	0.865	0.8689	0.7087	0.7224	0.7178	0.7163	0.7544	0.7194	0.7887	0.754167	0.8194	0.77	0.7109	0.766767	0.6017	0.6534	0.5964	0.617167	0.5823	0.5832	0.6109	0.592133
49	0.5216	0.5005	0.4696	0.497233	0.467	0.5655	0.5688	0.533767	0.4177	0.376	0.4742	0.422633	0.6138	0.5994	0.5689	0.594033	0.6504	0.6175	0.6046	0.624167	0.549	0.6011	0.5531	0.567733	0.4874	0.4377	0.4967	0.473933	0.4794	0.4877	0.501	0.489367	0.5977	0.5385	0.5559	0.564033
50	0.5453	0.5109	0.4966	0.5176	0.5106	0.5248	0.5332	0.522867	0.4306	0.3942	0.4234	0.416067	0.607	0.6123	0.6099	0.609733	0.6159	0.552	0.5445	0.5708	0.5701	0.6228	0.6357	0.609533	0.422	0.4104	0.4585	0.4303	0.557	0.5076	0.5648	0.543133	0.5764	0.6287	0.6201	0.6084
51	0.6769	0.6327	0.6187	0.642767	0.5131	0.5172	0.504	0.511433	0.4865	0.4795	0.5202	0.4954	0.6615	0.6808	0.6985	0.680267	0.6258	0.6107	0.6157	0.6174	0.6772	0.7042	0.6722	0.684533	0.6122	0.6151	0.5897	0.605667	0.5381	0.4816	0.558	0.5259	0.6913	0.7071	0.7199	0.7061
52	0.6907	0.6492	0.6469	0.662267	0.5036	0.517	0.5335	0.518033	0.4941	0.4868	0.5	0.493633	0.7037	0.6953	0.6777	0.692233	0.7201	0.707	0.7154	0.714167	0.6748	0.6886	0.678	0.680467	0.582	0.6011	0.5836	0.5889	0.5982	0.5573	0.6212	0.592233	0.546	0.5361	0.5314	0.537833
53	0.4989	0.4913	0.4998	0.496667	0.4307	0.4516	0.5455	0.475933	0.3448	0.3571	0.3269	0.342933	0.606	0.5681	0.642	0.605367	0.5283	0.5242	0.4877	0.5134	0.5699	0.5794	0.539	0.562767	0.7495	0.7669	0.7974	0.771267	0.6244	0.6496	0.5894	0.621133	0.684	0.5518	0.6259	0.620567
54	0.6552	0.6407	0.6575	0.651133	0.6237	0.5589	0.6518	0.611467	0.5717	0.5721	0.568	0.5706	0.7639	0.7368	0.7748	0.7585	0.6864	0.7076	0.6962	0.696733	0.806	0.7676	0.7033	0.758967	0.6364	0.7563	0.6826	0.691767	0.5502	0.5646	0.5012	0.538667	0.6581	0.5466	0.5461	0.5836
55	0.5216	0.5041	0.5246	0.516767	0.355	0.3375	0.354	0.348833	0.3951	0.3941	0.4077	0.398967	0.5993	0.5803	0.5953	0.591633	0.5884	0.5566	0.5925	0.579167	0.5774	0.5845	0.5697	0.5772	0.5148	0.5171	0.5242	0.5187	0.7088	0.7787	0.7746	0.754033	0.7278	0.6952	0.6214	0.681467
56	0.4106	0.4162	0.4532	0.426667	0.4404	0.4117	0.4279	0.426667	0.2506	0.2703	0.2602	0.260367	0.5503	0.5511	0.6047	0.5687	0.4441	0.5072	0.4492	0.466833	0.5317	0.5	0.5177	0.516467	0.3466	0.3253	0.3369	0.336267	0.6183	0.631	0.5709	0.606733	0.5087	0.6427	0.6173	0.589567
57	1.0821	0.9128	0.9555	0.983467	0.9848	1.0357	1.0568	1.02577	0.7657	0.7753	0.7574	0.766133	1.1533	1.2108	1.2171	1.19373	0.9659	0.9162	0.9153	0.932467	1.074	1.0694	1.0133	1.05223	0.9837	0.9865	0.9867	0.985633	1.5345	1.5526	1.554	1.54703	1.3263	1.2953	1.3458	1.32247
58	1.1126	1.0034	1.042	1.05267	1.1853	1.2609	1.3773	1.2745	0.8136	0.8035	0.867	0.828033	1.2826	1.2869	1.3266	1.2987	1.072	1.0182	1.0177	1.03597	1.1072	1.2111	1.0588	1.1257	1.0272	1.0187	1.0828	1.0429	1.6339	1.6293	1.5784	1.61387	1.5169	1.5401	1.6033	1.55343
59	0.7053	0.6158	0.5879	0.636333	0.7153	0.8178	0.762	0.765033	0.3982	0.4006	0.4043	0.401033	0.9112	0.9909	1.0416	0.981233	0.6745	0.6351	0.6571	0.655567	0.7567	0.8157	0.7314	0.767933	0.5939	0.5995	0.6376	0.610333	0.8338	0.8564	0.8225	0.837567	0.9844	1.0157	1.0443	1.0148
60	0.7641	0.7623	0.7243	0.750233	0.7909	0.8249	0.8081	0.807967	0.5035	0.4996	0.5308	0.5113	0.9042	0.8602	0.9645	0.909633	0.7582	0.6978	0.7194	0.725133	0.7487	0.7572	0.7574	0.754433	0.7138	0.714	0.7409	0.7229	1.1843	1.2327	1.2115	1.2095	0.7875	0.7976	0.8297	0.804933
61	0.289	0.2682	0.255	0.270733	0.3488	0.3921	0.3829	0.3746	0.158	0.1429	0.1747	0.158533	0.368	0.3451	0.3677	0.360267	0.2874	0.2553	0.2968	0.279833	0.3435	0.3428	0.3457	0.344	0.2272	0.2137	0.2442	0.228367	0.3584	0.3519	0.3677	0.359333	0.3199	0.3252	0.3386	0.3279
62	0.4978	0.3923	0.3623	0.417467	0.5401	0.7256	0.6192	0.6283	0.2828	0.2604	0.318	0.287067	0.708	0.7241	0.7124	0.714833	0.7253	0.6731	0.6321	0.676833	0.5961	0.6808	0.6286	0.635167	0.3579	0.324	0.408	0.3633	0.3757	0.3787	0.4529	0.402433	0.321	0.311	0.3145	0.3155
63	0.3594	0.295	0.2903	0.3149	0.2638	0.3488	0.3232	0.311933	0.2364	0.214	0.2887	0.246367	0.389	0.3709	0.3158	0.358567	0.3592	0.3167	0.3179	0.331267	0.3393	0.3882	0.3388	0.355433	0.3051	0.3074	0.3411	0.317867	0.2208	0.2101	0.2131	0.214667	0.3455	0.3352	0.3219	0.3342
64	0.2378	0.2101	0.2117	0.219867	0.3059	0.3502	0.3143	0.323467	0.1395	0.1417	0.1583	0.1465	0.3703	0.392	0.3543	0.3722	0.2836	0.2675	0.2558	0.268967	0.2836	0.2982	0.3063	0.296033	0.1555	0.1557	0.1745	0.1619	0.1598	0.1517	0.1611	0.157533	0.1449	0.1379	0.1487	0.143833
65	0.8274	0.8027	0.7747	0.8016	0.7934	0.7372	0.78	0.7702	0.4814	0.4878	0.4826	0.483933	1.1083	1.0789	1.1229	1.10337	0.6721	0.6461	0.645	0.6544	0.8008	0.7775	0.8224	0.800233	0.6935	0.688	0.6472	0.676233	0.7104	0.7623	0.7014	0.7247	0.8329	0.8593	0.9584	0.883533
66	1.2051	1.1279	1.1061	1.14637	0.9747	0.9965	0.9966	0.989267	0.8137	0.8113	0.8374	0.8208	1.3687	1.324	1.3626	1.35177	0.9811	0.9295	0.921	0.943867	1.1261	1.0764	1.1538	1.11877	0.9772	0.9028	0.9999	0.959967	0.5506	0.5641	0.6053	0.573333	0.7612	0.7839	0.755	0.7667
67	1.117	1.0045	1.0084	1.0433	0.9005	0.8585	0.8326	0.863867	0.7415	0.7739	0.77	0.7618	1.1829	1.2276	1.2559	1.22213	0.931	0.8915	0.9015	0.908	1.2038	1.0231	1.0234	1.08343	0.9575	0.9615	0.9544	0.9578	0.9058	1.0134	0.9863	0.9685	0.6928	0.7334	0.8046	0.7436
68	1.0178	0.977	0.9617	0.9855	0.9206	0.9104	0.9513	0.927433	0.6963	0.6839	0.7034	0.694533	1.1685	1.1948	1.2592	1.2075	0.9114	0.8599	0.8803	0.883867	1.0364	1.0418	1.0273	1.03517	0.8187	0.7943	0.8649	0.825967	0.7498	0.7336	0.8426	0.775333	0.6215	0.5999	0.5616	0.594333
69	0.9858	0.9065	0.846	0.912767	0.8746	1.1111	1.0902	1.0253	0.7272	0.6506	0.738	0.705267	1.2872	1.2777	1.2898	1.2849	0.9817	0.9224	0.8888	0.930967	0.9746	1.0908	1.0773	1.04757	0.7396	0.7215	0.8245	0.761867	0.6578	0.644	0.7789	0.693567	0.9818	1.01	0.9689	0.9869
70	1.0188	0.9429	0.889	0.950233	0.7513	0.7511	0.7476	0.75	0.5203	0.5245	0.5841	0.542967	1.0314	1.0717	1.1045	1.0692	0.8427	0.7713	0.7391	0.784367	0.8793	0.9316	0.9011	0.904	1.011	1.0013	1.1064	1.03957	0.9497	0.8707	1.0523	0.957567	0.6521	0.7056	0.6807	0.679467
71	0.6111	0.5618	0.5506	0.5745	0.4782	0.4696	0.4633	0.470367	0.4025	0.4028	0.4016	0.4023	0.7698	0.7644	0.8016	0.7786	0.5724	0.5142	0.5107	0.532433	0.6166	0.5882	0.6033	0.6027	0.4935	0.5018	0.5177	0.504333	0.2375	0.2586	0.2562	0.250767	0.2365	0.269	0.2599	0.255133
72	0.8583	0.8388	0.7779	0.825	0.6659	0.698	0.7007	0.6882	0.5702	0.5602	0.5749	0.568433	1.0415	1.0239	1.0479	1.03777	0.7633	0.7018	0.6899	0.718333	1.1352	0.9279	0.9117	0.9916	0.6506	0.6657	0.736	0.6841	0.856	0.9402	0.9348	0.910333	0.5824	0.6855	0.6945	0.654133
73	0.8278	0.8534	0.8746	0.851933	0.7737	0.7664	0.7729	0.771	0.6091	0.6207	0.6103	0.613367	1.0284	1.0598	1.1605	1.0829	0.9125	0.8488	0.8567	0.872667	0.882	0.8853	0.8626	0.876633	0.8243	0.8401	0.8419	0.835433	0.785	0.7578	0.7567	0.7665	0.7544	0.768	0.7557	0.759367
74	0.4053	0.4246	0.4221	0.417333	0.364	0.3618	0.37	0.365267	0.3123	0.2923	0.2985	0.301033	0.4654	0.5336	0.5642	0.521067	0.3899	0.3769	0.3938	0.386867	0.4196	0.4245	0.432	0.425367	0.3567	0.3883	0.38	0.375	0.3125	0.3328	0.3154	0.320233	0.3752	0.3927	0.3888	0.385567
75	0.6832	0.6613	0.6915	0.678667	1.1612	1.1678	1.1741	1.1677	0.6388	0.6199	0.5963	0.618333	0.8245	0.9437	0.9605	0.909567	0.7142	0.6999	0.7229	0.712333	0.7508	0.7939	0.798	0.7809	0.6224	0.6266	0.6726	0.640533	1.0498	0.9597	0.99	0.999833	1.0038	1.0083	1.0151	1.00907
76	0.8511	0.7385	0.7855	0.7917	0.802	0.9236	0.9562	0.893933	0.6991	0.6922	0.7166	0.702633	1.0062	1.101	1.1809	1.09603	0.8831	0.8372	0.7807	0.833667	0.9246	0.9411	0.9808	0.948833	0.7814	0.7562	0.8201	0.7859	1.2243	1.1149	1.2163	1.18517	1.126	1.1141	1.1019	1.114
77	0.5453	0.5953	0.5759	0.572167	0.7147	0.7519	0.8166	0.761067	0.3776	0.3859	0.3582	0.3739	0.7542	0.858	0.8972	0.836467	0.7153	0.6684	0.6237	0.669133	0.7613	0.7315	0.6777	0.7235	0.5995	0.6752	0.6564	0.6437	0.6979	0.6252	0.549	0.624033	0.6374	0.6328	0.6331	0.634433
78	0.6245	0.6451	0.6485	0.639367	0.6724	0.6874	0.683	0.680933	0.4216	0.4139	0.4117	0.415733	0.8036	0.8253	0.9026	0.843833	0.5576	0.5397	0.5271	0.541467	0.6416	0.6183	0.5669	0.608933	0.5329	0.5068	0.5082	0.515967	1.0315	1.0121	1.0254	1.023	1.0826	1.0049	1.0485	1.04533
79	0.4032	0.4323	0.4259	0.420467	0.5468	0.5315	0.5049	0.527733	0.2647	0.2684	0.2457	0.2596	0.6057	0.5993	0.6435	0.616167	0.6621	0.673	0.6539	0.663	0.5237	0.4906	0.5327	0.515667	0.3722	0.3846	0.3786	0.378467	0.9319	0.94	0.9801	0.950667	1.034	1.0018	1.0585	1.03143
80	0.7671	0.7714	0.743	0.7605	0.4581	0.4941	0.517	0.489733	0.6049	0.6457	0.5932	0.6146	0.8182	0.884	0.957	0.8864	0.7978	0.767	0.7717	0.778833	0.8185	0.7979	0.8177	0.811367	0.7995	0.7735	0.8278	0.800267	1.0929	1.0824	1.0899	1.0884	0.8238	0.6848	0.7271	0.745233
81	0.7642	0.7451	0.7206	0.7433	0.8484	0.9171	0.8612	0.875567	0.4658	0.4867	0.5121	0.4882	1.0629	1.0104	1.066	1.04643	0.7764	0.7545	0.725	0.751967	0.7515	0.7646	0.7454	0.753833	0.7336	0.7249	0.7648	0.7411	1.1282	1.1298	1.1472	1.13507	1.0581	1.0054	1.0621	1.04187
82	0.6781	0.6412	0.6288	0.649367	0.8001	0.8435	0.8299	0.8245	0.4388	0.4368	0.4483	0.4413	0.9612	0.9808	1.0126	0.984867	0.7301	0.7031	0.6958	0.709667	0.723	0.7425	0.708	0.7245	0.6052	0.5988	0.6148	0.606267	0.9028	0.9518	1.0145	0.956367	1.1984	1.1743	1.202	1.19157
83	0.8614	0.854	0.813	0.8428	0.908	0.9366	0.8716	0.9054	0.5263	0.5178	0.5305	0.524867	1.0062	1.0209	1.0279	1.01833	0.7886	0.7564	0.7507	0.765233	0.7789	0.7722	0.7898	0.7803	0.6949	0.6611	0.6805	0.678833	1.0718	1.084	1.0715	1.07577	1.1478	1.1121	1.1318	1.13057
84	0.8903	0.8398	0.816	0.8487	0.9165	0.8674	0.8386	0.874167	0.5921	0.5697	0.6285	0.596767	1.0535	1.072	1.0915	1.07233	0.8787	0.8537	0.8098	0.8474	0.871	0.8739	0.916	0.886967	0.7556	0.7633	0.7817	0.766867	1.0171	0.9356	0.9794	0.977367	1.3494	1.3562	1.2591	1.32157
85	0.6829	0.6661	0.6326	0.660533	0.8401	0.8551	0.8977	0.8643	0.45	0.4702	0.4998	0.473333	0.9545	1.0211	1.0212	0.998933	0.8016	0.8559	0.782	0.813167	0.7954	0.8344	0.7964	0.808733	0.655	0.6725	0.6511	0.659533	1.6519	1.5229	1.4829	1.55257	1.2627	1.2121	1.3389	1.27123
86	0.6487	0.6247	0.6044	0.625933	0.5577	0.6017	0.5857	0.5817	0.3955	0.4036	0.3874	0.3955	0.8421	0.7985	0.858	0.832867	0.6475	0.6239	0.5852	0.618867	0.6102	0.6338	0.6278	0.623933	0.5449	0.5213	0.549	0.5384	0.6038	0.6548	0.6761	0.6449	0.778	0.7679	0.726	0.7573
87	0.4601	0.4221	0.4213	0.4345	0.4919	0.5406	0.5141	0.515533	0.3	0.3038	0.3147	0.306167	0.7599	0.7539	0.7446	0.7528	0.6402	0.6553	0.636	0.643833	0.5582	0.5641	0.5379	0.5534	0.409	0.4053	0.3958	0.403367	1.6212	1.6103	1.6406	1.62403	1.1542	1.081	1.1453	1.12683
88	0.8948	0.9056	0.8669	0.8891	1.0468	0.9926	1.0213	1.02023	0.5678	0.5885	0.5756	0.5773	1.0211	1.1229	1.1061	1.08337	0.7716	0.7903	0.7631	0.775	0.8206	0.8321	0.8232	0.8253	0.6396	0.6809	0.6555	0.658667	1.1997	1.2695	1.3004	1.25653	1.3056	1.2734	1.2661	1.2817
89	0.4071	0.4134	0.3413	0.387267	0.3866	0.3873	0.3724	0.3821	0.2149	0.2028	0.2147	0.2108	0.5979	0.5887	0.5937	0.593433	0.4178	0.4089	0.391	0.4059	0.4321	0.4416	0.4455	0.439733	0.2233	0.1993	0.2158	0.2128	0.6312	0.6149	0.5999	0.615333	0.5977	0.612	0.5922	0.600633
90	0.9224	0.9236	0.9227	0.9229	0.7458	0.8408	0.7636	0.7834	0.6302	0.6074	0.6367	0.624767	1.0383	0.9788	1.0829	1.03333	0.8812	0.7563	0.7827	0.806733	0.8711	0.804	0.8562	0.843767	0.7213	0.6639	0.7082	0.6978	0.9872	0.9017	0.9742	0.954367	0.7844	0.8965	0.8295	0.8368
91	0.7822	0.6956	0.6605	0.712767	0.7252	0.7361	0.7523	0.737867	0.5286	0.5321	0.5154	0.525367	1.0255	0.9319	0.987	0.981467	0.6851	0.7071	0.6109	0.6677	0.7594	0.7416	0.6991	0.733367	0.5644	0.5587	0.5624	0.561833	0.9873	0.9638	0.9529	0.968	0.7728	0.7327	0.7616	0.7557
92	0.8615	0.8077	0.8606	0.843267	0.68	0.6876	0.6501	0.672567	0.6571	0.6172	0.6655	0.6466	0.9762	1.1078	1.0409	1.04163	0.7873	0.7376	0.7788	0.7679	0.8041	0.851	0.7777	0.810933	0.7397	0.703	0.6841	0.708933	0.8998	0.8802	0.8675	0.8825	0.8263	0.818	0.8137	0.819333
93	0.7117	0.7406	0.7313	0.727867	0.4869	0.4992	0.4775	0.487867	0.4687	0.4524	0.4612	0.460767	0.67	0.7435	0.8098	0.7411	0.5801	0.5525	0.5413	0.557967	0.6065	0.6225	0.5794	0.6028	0.5643	0.5503	0.5555	0.5567	0.5808	0.5417	0.5492	0.557233	0.3514	0.3632	0.3554	0.356667
94	0.8656	0.8527	0.7941	0.837467	0.6497	0.6664	0.6065	0.640867	0.5629	0.5527	0.5495	0.555033	0.8905	1.0103	0.9701	0.956967	0.7142	0.7322	0.6128	0.6864	0.7572	0.7601	0.7803	0.765867	0.6489	0.583	0.6222	0.618033	0.5905	0.5241	0.5548	0.556467	0.5612	0.5505	0.5678	0.559833
95	0.8623	0.8122	0.7992	0.824567	0.6828	0.6764	0.6523	0.6705	0.5815	0.5617	0.5661	0.569767	0.9721	1.0052	1.0317	1.003	0.8174	0.8445	0.7267	0.7962	0.7435	0.7759	0.7836	0.767667	0.6595	0.6338	0.6313	0.641533	0.8634	0.8654	0.8505	0.859767	0.708	0.6452	0.7521	0.701767
96	0.8043	0.7793	0.7423	0.7753	0.6972	0.7447	0.6655	0.702467	0.4834	0.5212	0.5238	0.509467	1.0528	1.1269	1.0227	1.06747	0.7581	0.7237	0.7033	0.728367	0.7392	0.7174	0.7838	0.7468	0.8291	0.8079	0.8412	0.826067	0.9525	0.911	0.9544	0.9393	0.6411	0.5879	0.5949	0.607967
97	0.5291	0.4451	0.4925	0.4889	0.3563	0.4012	0.3466	0.368033	0.3549	0.3141	0.3382	0.335733	0.5571	0.5855	0.5997	0.580767	0.6077	0.5879	0.5805	0.592033	0.6452	0.6358	0.6399	0.6403	0.6008	0.5866	0.5575	0.581633	0.843	0.8395	0.8191	0.833867	0.5462	0.5219	0.5218	0.529967
98	0.5159	0.5685	0.4832	0.522533	0.3055	0.2965	0.2873	0.296433	0.4208	0.3982	0.3733	0.397433	0.5814	0.624	0.6536	0.619667	0.7045	0.6807	0.6853	0.690167	0.6767	0.7248	0.6806	0.694033	0.6628	0.6537	0.6022	0.639567	0.4209	0.395	0.431	0.415633	0.3752	0.3611	0.3654	0.367233
99	0.3777	0.3677	0.3636	0.369667	0.3135	0.2918	0.3069	0.304067	0.2618	0.2433	0.2527	0.2526	0.4454	0.4767	0.492	0.471367	0.5416	0.5486	0.5541	0.5481	0.5322	0.5246	0.5025	0.519767	0.3892	0.3921	0.3886	0.389967	0.6516	0.5914	0.6129	0.618633	0.8102	0.8179	0.8247	0.8176
100	0.3076	0.23	0.2524	0.263333	0.2498	0.2359	0.2165	0.234067	0.1798	0.1984	0.1819	0.1867	0.3394	0.4012	0.4031	0.381233	0.4098	0.3706	0.3819	0.387433	0.4284	0.4136	0.4292	0.423733	0.3019	0.3084	0.2963	0.3022	0.2347	0.2339	0.2277	0.2321	0.5644	0.5459	0.4935	0.5346

## Sheet: OD450 of negative sera
Data S2. OD450 of negative sera（raw data）
NO.	rBMEII0036			Mean	rvirB8			Mean	rvirB11			Mean	rvirB9			Mean	rvirB3			Mean	rvirB4			Mean	rvirB10			Mean	LPS			Mean	Rose Bengale Ag			Mean
1	0.1444	0.1417	0.1372	0.1411	0.1513	0.1521	0.1465	0.149967	0.1686	0.157	0.1746	0.166733	0.2427	0.2651	0.2575	0.2551	0.1454	0.1379	0.1384	0.140567	0.1546	0.1548	0.1544	0.1546	0.1626	0.1535	0.1583	0.158133	0.0702	0.0779	0.0792	0.0757667	0.0626	0.0622	0.0619	0.0622333
2	0.1178	0.1249	0.129	0.1239	0.124	0.129	0.1259	0.1263	0.0931	0.0941	0.0926	0.0932667	0.2045	0.2048	0.2208	0.210033	0.123	0.1123	0.1145	0.1166	0.1215	0.119	0.1201	0.1202	0.1623	0.1582	0.175	0.165167	0.0643	0.0644	0.0657	0.0648	0.0539	0.0623	0.0613	0.0591667
3	0.103	0.0903	0.1016	0.0983	0.1035	0.1014	0.1021	0.102333	0.0787	0.0818	0.0828	0.0811	0.1766	0.1597	0.1626	0.1663	0.1	0.0938	0.098	0.0972667	0.1044	0.0946	0.0992	0.0994	0.1275	0.1237	0.1237	0.124967	0.0577	0.0555	0.0664	0.0598667	0.0571	0.0541	0.0574	0.0562
4	0.2075	0.2351	0.1968	0.213133	0.1477	0.1461	0.1432	0.145667	0.1556	0.1585	0.1535	0.155867	0.3131	0.3225	0.3197	0.318433	0.216	0.2071	0.2058	0.209633	0.2054	0.2038	0.1975	0.202233	0.2625	0.2748	0.2542	0.263833	0.0838	0.0855	0.0823	0.0838667	0.0665	0.0758	0.0578	0.0667
5	0.2608	0.2506	0.2132	0.241533	0.2001	0.1763	0.1743	0.183567	0.1392	0.1449	0.117	0.1337	0.242	0.2274	0.194	0.221133	0.2368	0.1796	0.1752	0.1972	0.1697	0.1478	0.1335	0.150333	0.4455	0.4505	0.4196	0.438533	0.1148	0.1269	0.1199	0.120533	0.1298	0.1503	0.1768	0.1523
6	0.2014	0.1702	0.1585	0.1767	0.1216	0.1142	0.1034	0.113067	0.0981	0.1028	0.1081	0.103	0.1415	0.143	0.1443	0.142933	0.1559	0.1446	0.137	0.145833	0.129	0.1298	0.1282	0.129	0.1241	0.1248	0.1227	0.123867	0.1107	0.1261	0.1201	0.118967	0.1179	0.1247	0.1555	0.1327
7	0.2372	0.2422	0.2538	0.2444	0.1688	0.1706	0.1618	0.167067	0.1243	0.1262	0.1132	0.121233	0.1912	0.1736	0.1828	0.182533	0.2152	0.1938	0.1688	0.1926	0.1781	0.1576	0.167	0.167567	0.2827	0.2924	0.2613	0.2788	0.0968	0.1189	0.1125	0.1094	0.124	0.1306	0.1712	0.141933
8	0.2339	0.2258	0.2137	0.224467	0.1848	0.1756	0.1575	0.172633	0.183	0.1656	0.167	0.171867	0.2061	0.198	0.1876	0.197233	0.1947	0.1784	0.1601	0.177733	0.1814	0.1804	0.1698	0.1772	0.2191	0.2341	0.2402	0.231133	0.134	0.1507	0.1636	0.149433	0.1486	0.1577	0.1734	0.1599
9	0.098	0.0981	0.0988	0.0983	0.1354	0.1278	0.1295	0.1309	0.073	0.0671	0.069	0.0697	0.1301	0.1243	0.1207	0.125033	0.0776	0.0785	0.0793	0.0784667	0.0811	0.082	0.0789	0.0806667	0.1696	0.1787	0.1855	0.177933	0.0439	0.046	0.0546	0.0481667	0.0541	0.0552	0.0537	0.0543333
10	0.1068	0.1223	0.0979	0.109	0.0854	0.0828	0.084	0.0840667	0.0856	0.084	0.0854	0.085	0.1158	0.1271	0.1128	0.118567	0.0747	0.0762	0.0739	0.0749333	0.0846	0.088	0.088	0.0868667	0.1229	0.1218	0.1166	0.120433	0.0555	0.0563	0.0581	0.0566333	0.0555	0.053	0.0568	0.0551
11	0.1046	0.1029	0.1073	0.104933	0.0983	0.0999	0.0954	0.0978667	0.0743	0.0733	0.0725	0.0733667	0.1444	0.1499	0.1571	0.150467	0.0821	0.087	0.0854	0.0848333	0.1015	0.0995	0.1001	0.100367	0.1151	0.1139	0.116	0.115	0.0625	0.0634	0.0536	0.0598333	0.0554	0.0589	0.0486	0.0543
12	0.1525	0.1727	0.1612	0.162133	0.1809	0.1772	0.1812	0.179767	0.1117	0.1075	0.1117	0.1103	0.2913	0.2655	0.2615	0.272767	0.155	0.1654	0.1599	0.1601	0.1675	0.1513	0.1636	0.1608	0.181	0.183	0.1819	0.181967	0.0742	0.0722	0.061	0.0691333	0.075	0.0904	0.072	0.0791333
13	0.2203	0.2125	0.2077	0.2135	0.2344	0.2396	0.2241	0.2327	0.1321	0.1255	0.1358	0.131133	0.2795	0.2671	0.2641	0.270233	0.1841	0.1845	0.1784	0.182333	0.2035	0.2181	0.2132	0.2116	0.2568	0.2525	0.2527	0.254	0.0718	0.0741	0.0813	0.0757333	0.0767	0.071	0.0773	0.075
14	0.145	0.1376	0.1387	0.140433	0.1643	0.1749	0.1756	0.1716	0.0986	0.0996	0.0991	0.0991	0.2907	0.2891	0.2992	0.293	0.1617	0.153	0.1516	0.155433	0.1666	0.1629	0.1744	0.167967	0.175	0.1634	0.1584	0.1656	0.0547	0.0531	0.0616	0.0564667	0.0611	0.0647	0.0667	0.0641667
15	0.093	0.0942	0.1111	0.0994333	0.0944	0.0912	0.0924	0.0926667	0.101	0.0973	0.0972	0.0985	0.1321	0.13	0.1356	0.132567	0.1186	0.1187	0.1133	0.116867	0.1188	0.1189	0.1202	0.1193	0.1258	0.1239	0.1211	0.1236	0.0622	0.0706	0.0671	0.0666333	0.062	0.064	0.0618	0.0626
16	0.1379	0.1259	0.1243	0.129367	0.1478	0.1415	0.1369	0.142067	0.0983	0.1047	0.0994	0.1008	0.1814	0.1833	0.1836	0.182767	0.1075	0.1154	0.1086	0.1105	0.1278	0.124	0.1259	0.1259	0.1917	0.1683	0.1758	0.1786	0.1715	0.1922	0.164	0.1759	0.1792	0.177	0.1486	0.168267
17	0.1361	0.1406	0.1339	0.136867	0.1778	0.1672	0.165	0.17	0.142	0.135	0.1471	0.141367	0.2336	0.214	0.2237	0.223767	0.1671	0.1323	0.1243	0.141233	0.1357	0.143	0.1428	0.1405	0.2228	0.2137	0.2291	0.221867	0.0611	0.0568	0.0608	0.0595667	0.0824	0.0576	0.06	0.0666667
18	0.1187	0.1118	0.116	0.1155	0.1298	0.1195	0.1239	0.1244	0.0871	0.0836	0.0846	0.0851	0.1635	0.1646	0.1679	0.165333	0.0964	0.1913	0.0914	0.126367	0.1125	0.1122	0.1128	0.1125	0.1696	0.1423	0.1489	0.1536	0.1529	0.1472	0.1498	0.149967	0.1481	0.1525	0.1518	0.1508
19	0.123	0.1123	0.115	0.116767	0.1376	0.1236	0.1165	0.1259	0.0847	0.0832	0.0797	0.0825333	0.1694	0.1816	0.1777	0.176233	0.092	0.0902	0.0902	0.0908	0.1071	0.1207	0.1151	0.1143	0.1571	0.1421	0.1352	0.1448	0.146	0.1534	0.1573	0.152233	0.1555	0.1564	0.1629	0.158267
20	0.251	0.2259	0.2298	0.235567	0.2149	0.1923	0.1993	0.202167	0.1542	0.1468	0.1531	0.151367	0.2888	0.2968	0.2751	0.2869	0.1406	0.1441	0.1346	0.139767	0.1873	0.1696	0.186	0.180967	0.2514	0.2568	0.2511	0.2531	0.0871	0.0871	0.0847	0.0863	0.0951	0.0857	0.0791	0.0866333
21	0.1416	0.125	0.131	0.132533	0.1144	0.1121	0.113	0.113167	0.111	0.0956	0.0991	0.1019	0.1509	0.1456	0.1483	0.148267	0.0823	0.0836	0.081	0.0823	0.1118	0.1076	0.1092	0.109533	0.1448	0.1421	0.1359	0.140933	0.0572	0.0557	0.0578	0.0569	0.0542	0.0549	0.0529	0.054
22	0.1146	0.1059	0.1079	0.109467	0.0999	0.0996	0.1	0.0998333	0.0863	0.0841	0.0844	0.0849333	0.1251	0.1259	0.1277	0.126233	0.0778	0.0756	0.0741	0.0758333	0.0951	0.0942	0.0946	0.0946333	0.1209	0.1161	0.1194	0.1188	0.0554	0.057	0.0525	0.0549667	0.0543	0.0561	0.0564	0.0556
23	0.1188	0.1127	0.1115	0.114333	0.1036	0.1077	0.1059	0.105733	0.0875	0.0857	0.0913	0.0881667	0.1353	0.1369	0.1373	0.1365	0.0801	0.0767	0.0802	0.079	0.0954	0.0979	0.1034	0.0989	0.1292	0.1228	0.13	0.127333	0.056	0.0559	0.0673	0.0597333	0.0546	0.0552	0.0606	0.0568
24	0.107	0.1083	0.11	0.108433	0.1011	0.1021	0.1026	0.101933	0.1009	0.0969	0.0893	0.0957	0.1229	0.13	0.1257	0.1262	0.1156	0.1066	0.1073	0.109833	0.1031	0.1057	0.0967	0.101833	0.1396	0.1431	0.1341	0.138933	0.0669	0.0717	0.0635	0.0673667	0.0625	0.0645	0.0608	0.0626
25	0.0939	0.0865	0.0876	0.0893333	0.0873	0.0818	0.089	0.0860333	0.0689	0.0721	0.0746	0.0718667	0.1122	0.1115	0.1151	0.112933	0.0843	0.0798	0.0807	0.0816	0.0813	0.0878	0.086	0.0850333	0.1157	0.1139	0.1189	0.116167	0.0558	0.0513	0.053	0.0533667	0.051	0.0516	0.0531	0.0519
26	0.1489	0.1359	0.1429	0.142567	0.1089	0.1056	0.1081	0.107533	0.1028	0.1011	0.1005	0.101467	0.2075	0.205	0.2103	0.2076	0.1238	0.1221	0.1315	0.1258	0.1358	0.1392	0.1415	0.138833	0.1603	0.1496	0.1493	0.153067	0.0654	0.06	0.0598	0.0617333	0.0595	0.0622	0.0651	0.0622667
27	0.2851	0.2569	0.2537	0.265233	0.1385	0.1426	0.1373	0.139467	0.1663	0.1548	0.1642	0.161767	0.2036	0.2016	0.1995	0.201567	0.0868	0.0878	0.0898	0.0881333	0.1734	0.1763	0.1766	0.175433	0.2873	0.2702	0.2619	0.273133	0.0652	0.0626	0.0604	0.0627333	0.061	0.0626	0.0648	0.0628
28	0.1122	0.1146	0.1145	0.113767	0.1101	0.0938	0.1029	0.102267	0.0825	0.0822	0.0826	0.0824333	0.1395	0.2001	0.1273	0.155633	0.0978	0.1094	0.1021	0.1031	0.1082	0.0996	0.1087	0.1055	0.1121	0.1064	0.1036	0.107367	0.0835	0.0811	0.0856	0.0834	0.0813	0.0766	0.075	0.0776333
29	0.2352	0.2372	0.2161	0.2295	0.1567	0.1566	0.1553	0.1562	0.1156	0.1064	0.1266	0.1162	0.2067	0.2114	0.19	0.2027	0.1109	0.1106	0.0973	0.106267	0.1328	0.1651	0.165	0.1543	0.2213	0.2143	0.2876	0.241067	0.0824	0.0781	0.0867	0.0824	0.0684	0.0674	0.069	0.0682667
30	0.1015	0.0989	0.1079	0.102767	0.1042	0.1053	0.107	0.1055	0.0749	0.0751	0.0788	0.0762667	0.1874	0.1888	0.1888	0.188333	0.0984	0.0961	0.0883	0.0942667	0.1019	0.1035	0.1055	0.103633	0.1234	0.1276	0.1182	0.123067	0.0731	0.0759	0.0692	0.0727333	0.0675	0.0767	0.0713	0.0718333
31	0.2071	0.1913	0.1785	0.1923	0.1751	0.1706	0.1588	0.168167	0.1231	0.1185	0.1157	0.1191	0.3403	0.324	0.3112	0.325167	0.1619	0.1467	0.1366	0.1484	0.2069	0.2132	0.198	0.206033	0.4094	0.3977	0.3669	0.391333	0.0806	0.0793	0.077	0.0789667	0.086	0.0766	0.0833	0.0819667
32	0.1359	0.1408	0.1336	0.136767	0.1386	0.1319	0.1303	0.1336	0.1235	0.1019	0.0895	0.104967	0.2039	0.196	0.1857	0.1952	0.1224	0.1227	0.1175	0.120867	0.1398	0.1196	0.1238	0.127733	0.1983	0.189	0.18	0.1891	0.09	0.0969	0.0844	0.0904333	0.0829	0.0785	0.0719	0.0777667
33	0.2106	0.2046	0.2106	0.2086	0.2492	0.2458	0.2303	0.241767	0.1493	0.1454	0.1518	0.148833	0.2706	0.2561	0.2768	0.267833	0.1482	0.1378	0.1466	0.1442	0.1884	0.182	0.188	0.186133	0.3439	0.3331	0.3269	0.334633	0.0802	0.0863	0.0851	0.0838667	0.0881	0.0927	0.0934	0.0914
34	0.1337	0.1311	0.1234	0.1294	0.1311	0.1296	0.139	0.133233	0.1017	0.1001	0.1037	0.101833	0.2754	0.2745	0.2885	0.279467	0.127	0.1236	0.1189	0.123167	0.1424	0.1451	0.143	0.1435	0.1371	0.1342	0.1313	0.1342	0.0807	0.0738	0.0743	0.0762667	0.0726	0.064	0.0684	0.0683333
35	0.2772	0.2798	0.2536	0.2702	0.1978	0.1952	0.1781	0.190367	0.1168	0.1144	0.1182	0.116467	0.2809	0.2823	0.28	0.281067	0.1388	0.1436	0.1407	0.141033	0.162	0.1622	0.1624	0.1622	0.2171	0.2083	0.2034	0.2096	0.0875	0.0792	0.0821	0.0829333	0.0863	0.0802	0.0818	0.0827667
36	0.2981	0.3333	0.3045	0.311967	0.2322	0.207	0.2003	0.213167	0.1247	0.1256	0.1198	0.123367	0.3006	0.2867	0.2955	0.294267	0.2123	0.2054	0.2005	0.206067	0.1958	0.1781	0.1931	0.189	0.2498	0.2249	0.2105	0.2284	0.1182	0.1132	0.1041	0.111833	0.1058	0.0984	0.0855	0.0965667
37	0.1153	0.1039	0.0998	0.106333	0.1215	0.1167	0.113	0.117067	0.0856	0.0904	0.0857	0.0872333	0.1568	0.1356	0.1599	0.150767	0.1001	0.0914	0.0911	0.0942	0.1046	0.1018	0.1018	0.102733	0.1269	0.1243	0.1222	0.124467	0.076	0.0741	0.0781	0.0760667	0.0726	0.0716	0.0744	0.0728667
38	0.1069	0.1097	0.1066	0.107733	0.1163	0.118	0.1111	0.115133	0.0974	0.0851	0.0889	0.0904667	0.1799	0.1869	0.2024	0.189733	0.0978	0.0967	0.0959	0.0968	0.1208	0.1204	0.1192	0.120133	0.179	0.1708	0.1691	0.172967	0.0721	0.072	0.0677	0.0706	0.0686	0.0664	0.073	0.0693333
39	0.0952	0.1011	0.0937	0.0966667	0.0957	0.0947	0.0959	0.0954333	0.08	0.0787	0.0793	0.0793333	0.1349	0.1291	0.1297	0.131233	0.0937	0.0859	0.0824	0.0873333	0.0899	0.0836	0.0957	0.0897333	0.1224	0.1228	0.1216	0.122267	0.0738	0.0715	0.0709	0.0720667	0.0847	0.0703	0.076	0.077
40	0.1297	0.1411	0.1212	0.130667	0.1213	0.1303	0.1167	0.122767	0.0921	0.0979	0.0917	0.0939	0.1812	0.1988	0.1779	0.185967	0.1124	0.1143	0.1143	0.113667	0.1275	0.1291	0.1339	0.130167	0.1324	0.139	0.1345	0.1353	0.1	0.1023	0.0916	0.0979667	0.0777	0.0764	0.0719	0.0753333
41	0.2163	0.2199	0.2252	0.220467	0.2108	0.2175	0.2044	0.2109	0.158	0.1627	0.1634	0.161367	0.2355	0.2539	0.2582	0.2492	0.183	0.1776	0.1735	0.178033	0.1589	0.1579	0.1556	0.157467	0.2397	0.2511	0.2435	0.244767	0.0865	0.0893	0.084	0.0866	0.0891	0.0865	0.0872	0.0876
42	0.1161	0.1163	0.1089	0.113767	0.1134	0.1172	0.1243	0.1183	0.0833	0.0811	0.0854	0.0832667	0.1604	0.1885	0.1713	0.1734	0.091	0.0887	0.0897	0.0898	0.099	0.099	0.0988	0.0989333	0.1286	0.1266	0.1219	0.1257	0.0741	0.0743	0.0705	0.0729667	0.0728	0.0686	0.069	0.0701333
43	0.1033	0.0957	0.0993	0.0994333	0.1246	0.1251	0.1181	0.1226	0.0787	0.08	0.0819	0.0802	0.2221	0.2134	0.2226	0.219367	0.1123	0.0967	0.0981	0.102367	0.1182	0.122	0.1125	0.117567	0.1191	0.1121	0.1051	0.1121	0.0786	0.0757	0.0706	0.0749667	0.071	0.0696	0.0724	0.071
44	0.1278	0.1337	0.1348	0.1321	0.1285	0.1191	0.128	0.1252	0.1033	0.0973	0.1053	0.101967	0.2643	0.2461	0.2475	0.252633	0.1238	0.143	0.1275	0.131433	0.1385	0.1268	0.1319	0.1324	0.1275	0.1431	0.1741	0.148233	0.0942	0.0939	0.0945	0.0942	0.0886	0.0993	0.08	0.0893
45	0.106	0.1046	0.0951	0.1019	0.098	0.0976	0.1009	0.0988333	0.0773	0.0746	0.0761	0.076	0.1356	0.1431	0.1417	0.140133	0.1239	0.1127	0.1161	0.117567	0.1096	0.1085	0.1077	0.1086	0.1393	0.1342	0.1413	0.138267	0.0728	0.0715	0.0728	0.0723667	0.066	0.0659	0.0687	0.0668667
46	0.1601	0.149	0.1641	0.157733	0.1208	0.123	0.1376	0.127133	0.1067	0.1021	0.1012	0.103333	0.2455	0.2365	0.2478	0.243267	0.1398	0.1357	0.1326	0.136033	0.1585	0.1693	0.1779	0.168567	0.162	0.1548	0.1594	0.158733	0.0641	0.0668	0.0655	0.0654667	0.0609	0.0633	0.0649	0.0630333
47	0.1831	0.1673	0.1594	0.169933	0.1467	0.1487	0.1536	0.149667	0.1186	0.1172	0.1235	0.119767	0.2089	0.2118	0.2052	0.208633	0.1587	0.1551	0.1695	0.1611	0.1572	0.1687	0.1842	0.170033	0.2202	0.1993	0.2507	0.2234	0.0753	0.0737	0.0737	0.0742333	0.0676	0.0674	0.0685	0.0678333
48	0.1193	0.1195	0.115	0.117933	0.1149	0.1094	0.113	0.112433	0.0976	0.1031	0.0942	0.0983	0.157	0.1635	0.1566	0.159033	0.1139	0.114	0.1114	0.1131	0.1444	0.1392	0.1404	0.141333	0.1552	0.1442	0.1474	0.148933	0.0764	0.085	0.0757	0.0790333	0.0677	0.0703	0.0654	0.0678
49	0.1679	0.1615	0.1512	0.1602	0.1754	0.1509	0.152	0.159433	0.1355	0.1337	0.1429	0.137367	0.214	0.2301	0.2471	0.2304	0.0948	0.0861	0.0937	0.0915333	0.1732	0.1787	0.1772	0.176367	0.2727	0.2816	0.2778	0.277367	0.052	0.0555	0.0567	0.0547333	0.0605	0.0603	0.0611	0.0606333
50	0.1708	0.1702	0.1679	0.169633	0.2074	0.2177	0.2073	0.2108	0.1343	0.1242	0.1339	0.1308	0.2108	0.2174	0.226	0.218067	0.1676	0.1637	0.1775	0.1696	0.1704	0.1877	0.1634	0.173833	0.3	0.2837	0.2973	0.293667	0.1505	0.1503	0.1496	0.150133	0.1614	0.1609	0.1736	0.1653
51	0.1115	0.1103	0.1053	0.109033	0.1207	0.1353	0.1213	0.125767	0.0872	0.0816	0.0838	0.0842	0.1612	0.1592	0.1659	0.1621	0.1554	0.1478	0.1527	0.151967	0.1218	0.1204	0.1156	0.119267	0.1362	0.1362	0.1413	0.1379	0.0634	0.0627	0.0652	0.0637667	0.0617	0.0613	0.062	0.0616667
52	0.1434	0.1428	0.1441	0.143433	0.1489	0.1225	0.1362	0.135867	0.1357	0.1314	0.1362	0.134433	0.1685	0.1688	0.174	0.170433	0.1205	0.1191	0.1225	0.1207	0.1476	0.1327	0.1417	0.140667	0.1552	0.1541	0.1555	0.154933	0.0818	0.0849	0.0838	0.0835	0.0794	0.0776	0.0709	0.0759667
53	0.0965	0.0951	0.0987	0.0967667	0.1589	0.1582	0.1618	0.159633	0.0731	0.0744	0.0758	0.0744333	0.2029	0.1945	0.2018	0.199733	0.1006	0.0973	0.0961	0.098	0.1052	0.1108	0.1038	0.1066	0.1298	0.134	0.1329	0.132233	0.0688	0.0683	0.0665	0.0678667	0.0642	0.0643	0.0646	0.0643667
54	0.1058	0.105	0.1025	0.104433	0.1479	0.1471	0.1491	0.148033	0.0763	0.0789	0.0772	0.0774667	0.1673	0.1643	0.1687	0.166767	0.1001	0.0942	0.0944	0.0962333	0.1109	0.1052	0.0998	0.1053	0.189	0.1923	0.1922	0.191167	0.0664	0.0637	0.0661	0.0654	0.0622	0.0636	0.0614	0.0624
55	0.1655	0.1328	0.1333	0.143867	0.128	0.1231	0.128	0.126367	0.0941	0.0953	0.0906	0.0933333	0.2163	0.2185	0.2304	0.221733	0.1275	0.1252	0.1226	0.1251	0.14	0.1355	0.1308	0.135433	0.1647	0.1736	0.174	0.170767	0.0675	0.0678	0.0686	0.0679667	0.0675	0.0664	0.0673	0.0670667
56	0.1389	0.1356	0.1331	0.135867	0.1182	0.1128	0.1187	0.116567	0.0966	0.1045	0.0935	0.0982	0.1645	0.1918	0.1595	0.171933	0.1168	0.1112	0.105	0.111	0.125	0.1168	0.1153	0.119033	0.1771	0.1941	0.1796	0.1836	0.0786	0.082	0.0775	0.0793667	0.0734	0.0762	0.0715	0.0737
57	0.1028	0.0983	0.0974	0.0995	0.1746	0.1778	0.1742	0.175533	0.0805	0.0897	0.0804	0.0835333	0.1667	0.1764	0.1839	0.175667	0.105	0.0976	0.1054	0.102667	0.094	0.0922	0.0922	0.0928	0.2118	0.2241	0.2241	0.22	0.0658	0.0685	0.0703	0.0682	0.0634	0.0657	0.0649	0.0646667
58	0.1327	0.1392	0.1378	0.136567	0.1246	0.1246	0.125	0.124733	0.1107	0.1027	0.1037	0.1057	0.1859	0.1801	0.1899	0.1853	0.1383	0.1328	0.1345	0.1352	0.1135	0.1194	0.1114	0.114767	0.2559	0.2642	0.2549	0.258333	0.073	0.0714	0.0732	0.0725333	0.0727	0.0714	0.0734	0.0725
59	0.1451	0.145	0.1475	0.145867	0.1159	0.1181	0.1145	0.116167	0.1042	0.1057	0.2003	0.136733	0.2402	0.2496	0.2636	0.251133	0.1487	0.1527	0.1533	0.151567	0.1404	0.1393	0.1347	0.138133	0.1582	0.1634	0.1657	0.162433	0.0676	0.0643	0.0702	0.0673667	0.0648	0.0626	0.0696	0.0656667
60	0.1268	0.1384	0.1346	0.133267	0.2054	0.199	0.2067	0.2037	0.1027	0.1029	0.0992	0.1016	0.2037	0.209	0.2083	0.207	0.1452	0.1555	0.1429	0.147867	0.1337	0.1235	0.1241	0.1271	0.252	0.258	0.2525	0.254167	0.0925	0.0898	0.0977	0.0933333	0.0919	0.0901	0.0873	0.0897667
61	0.1349	0.1336	0.1233	0.1306	0.1191	0.1022	0.1193	0.113533	0.0971	0.0932	0.0964	0.0955667	0.1513	0.1505	0.1554	0.1524	0.137	0.1445	0.1382	0.1399	0.1552	0.1302	0.1521	0.145833	0.1449	0.1417	0.1419	0.142833	0.0983	0.0919	0.0933	0.0945	0.0998	0.0987	0.0917	0.0967333
62	0.1239	0.1042	0.1282	0.118767	0.0987	0.0963	0.1153	0.103433	0.0862	0.0827	0.0869	0.0852667	0.2081	0.2015	0.2279	0.2125	0.1184	0.1122	0.1097	0.113433	0.1421	0.146	0.1487	0.1456	0.2352	0.2267	0.2502	0.237367	0.0917	0.0917	0.0888	0.0907333	0.0757	0.0732	0.0733	0.0740667
63	0.148	0.1119	0.1477	0.135867	0.1146	0.1096	0.1203	0.114833	0.0902	0.0938	0.0958	0.0932667	0.1791	0.1912	0.2031	0.191133	0.1216	0.1216	0.1237	0.1223	0.1704	0.1673	0.1666	0.1681	0.2489	0.2644	0.2526	0.2553	0.0759	0.076	0.0728	0.0749	0.0748	0.0784	0.0798	0.0776667
64	0.0837	0.0786	0.0854	0.0825667	0.0711	0.062	0.064	0.0657	0.0625	0.0654	0.0632	0.0637	0.0889	0.0872	0.098	0.0913667	0.1006	0.0868	0.093	0.0934667	0.0998	0.096	0.0992	0.0983333	0.0898	0.1088	0.0892	0.0959333	0.0574	0.0571	0.0557	0.0567333	0.0807	0.0658	0.0582	0.0682333
65	0.138	0.1304	0.1239	0.130767	0.0883	0.0809	0.0872	0.0854667	0.0948	0.0925	0.0984	0.0952333	0.1174	0.1123	0.1201	0.1166	0.1025	0.0918	0.0889	0.0944	0.0995	0.1031	0.1017	0.101433	0.1148	0.1139	0.1185	0.115733	0.08	0.0747	0.0737	0.0761333	0.0731	0.0737	0.0766	0.0744667
66	0.2575	0.2549	0.2493	0.2539	0.1035	0.0953	0.1025	0.100433	0.165	0.1542	0.1619	0.160367	0.165	0.1656	0.1743	0.1683	0.1664	0.167	0.1585	0.163967	0.1621	0.1701	0.1621	0.164767	0.1447	0.154	0.1592	0.152633	0.0746	0.0862	0.0774	0.0794	0.0707	0.0709	0.0777	0.0731
67	0.2095	0.2044	0.1817	0.198533	0.1085	0.1156	0.1074	0.1105	0.1571	0.1444	0.1592	0.153567	0.1649	0.1674	0.1724	0.168233	0.137	0.1323	0.1306	0.1333	0.1486	0.1623	0.1608	0.157233	0.2141	0.2355	0.2354	0.228333	0.0829	0.0758	0.0792	0.0793	0.0877	0.0844	0.0846	0.0855667
68	0.2749	0.2597	0.2438	0.259467	0.1081	0.1003	0.1085	0.105633	0.1979	0.1967	0.198	0.197533	0.1576	0.1708	0.1934	0.173933	0.1507	0.1574	0.1525	0.153533	0.1701	0.1868	0.1742	0.177033	0.1627	0.1686	0.1583	0.1632	0.0984	0.1004	0.0889	0.0959	0.0915	0.1011	0.0899	0.0941667
69	0.1785	0.1658	0.1638	0.169367	0.0882	0.0846	0.0824	0.0850667	0.1238	0.1208	0.1312	0.125267	0.133	0.1377	0.1415	0.1374	0.1024	0.1012	0.0966	0.100067	0.1168	0.1152	0.1171	0.116367	0.1369	0.1385	0.1431	0.1395	0.0649	0.0658	0.064	0.0649	0.062	0.062	0.0623	0.0621
70	0.2449	0.2564	0.2369	0.246067	0.1508	0.1442	0.1441	0.146367	0.178	0.1921	0.1855	0.1852	0.2125	0.2284	0.2353	0.2254	0.17	0.1679	0.1695	0.169133	0.1835	0.1777	0.1808	0.180667	0.274	0.2875	0.272	0.277833	0.0902	0.0811	0.0943	0.0885333	0.0815	0.0898	0.0829	0.0847333
71	0.1872	0.1903	0.1738	0.183767	0.0934	0.0933	0.0926	0.0931	0.1337	0.1254	0.1306	0.1299	0.1331	0.1369	0.1471	0.139033	0.1171	0.1171	0.1081	0.1141	0.1272	0.1192	0.1192	0.121867	0.1221	0.1317	0.1268	0.126867	0.086	0.0833	0.0857	0.085	0.0731	0.0743	0.0749	0.0741
72	0.1638	0.1707	0.1649	0.166467	0.1014	0.0929	0.1149	0.103067	0.1331	0.1336	0.1431	0.1366	0.141	0.1399	0.1424	0.1411	0.109	0.1127	0.1068	0.1095	0.1382	0.1176	0.1312	0.129	0.1244	0.1135	0.1245	0.1208	0.0817	0.0814	0.0855	0.0828667	0.0848	0.083	0.0815	0.0831
73	0.1231	0.1253	0.1174	0.121933	0.0979	0.1072	0.102	0.102367	0.0885	0.0911	0.0978	0.0924667	0.1884	0.1823	0.1899	0.186867	0.1211	0.1117	0.1164	0.1164	0.1256	0.1175	0.1214	0.1215	0.1482	0.1532	0.1394	0.146933	0.0847	0.0786	0.0795	0.0809333	0.0775	0.0909	0.0846	0.0843333
74	0.1448	0.1516	0.1342	0.143533	0.1349	0.1432	0.1412	0.139767	0.0978	0.1082	0.0983	0.101433	0.2208	0.2054	0.223	0.2164	0.1097	0.1074	0.1125	0.109867	0.1366	0.1333	0.1327	0.1342	0.1354	0.143	0.1443	0.1409	0.0915	0.0868	0.0883	0.0888667	0.0914	0.0988	0.0996	0.0966
75	0.1001	0.1069	0.1023	0.1031	0.0868	0.088	0.0904	0.0884	0.0757	0.0731	0.0731	0.0739667	0.1328	0.1289	0.133	0.131567	0.1103	0.1092	0.1148	0.111433	0.1027	0.1059	0.0993	0.102633	0.1314	0.1287	0.1304	0.130167	0.0863	0.0832	0.0821	0.0838667	0.0858	0.0868	0.094	0.0888667
76	0.164	0.1729	0.1561	0.164333	0.141	0.1434	0.1495	0.144633	0.1104	0.1287	0.1201	0.119733	0.2036	0.1968	0.1959	0.198767	0.1215	0.1244	0.1161	0.120667	0.1419	0.1491	0.1577	0.149567	0.225	0.2415	0.2344	0.233633	0.0875	0.0966	0.0824	0.0888333	0.1044	0.1104	0.1047	0.1065
77	0.1499	0.1522	0.1458	0.1493	0.153	0.16	0.1613	0.1581	0.1247	0.1233	0.129	0.125667	0.2619	0.2498	0.2478	0.253167	0.1586	0.1664	0.1714	0.165467	0.1552	0.1593	0.1528	0.155767	0.1906	0.2022	0.2123	0.2017	0.0813	0.0778	0.0803	0.0798	0.0817	0.0874	0.2155	0.1282
78	0.344	0.3235	0.3156	0.3277	0.1478	0.1382	0.1505	0.1455	0.1281	0.119	0.1228	0.1233	0.3197	0.3075	0.3424	0.3232	0.1519	0.157	0.1532	0.154033	0.1677	0.1717	0.1904	0.1766	0.2201	0.2369	0.2245	0.227167	0.1057	0.0932	0.0989	0.0992667	0.1053	0.1024	0.1056	0.104433
79	0.1186	0.1159	0.1243	0.1196	0.0912	0.0913	0.0866	0.0897	0.0831	0.08	0.0837	0.0822667	0.1375	0.1404	0.1448	0.1409	0.1003	0.0989	0.0977	0.0989667	0.1097	0.1057	0.1046	0.106667	0.1194	0.1259	0.1262	0.123833	0.0762	0.074	0.0733	0.0745	0.0815	0.0752	0.0936	0.0834333
80	0.1799	0.1876	0.1916	0.186367	0.1624	0.1523	0.1511	0.155267	0.1286	0.1225	0.1291	0.126733	0.2483	0.2448	0.2589	0.250667	0.1639	0.1696	0.1604	0.164633	0.1746	0.0674	0.1736	0.138533	0.3081	0.2936	0.3254	0.309033	0.1065	0.1035	0.1084	0.106133	0.1096	0.126	0.1445	0.1267
81	0.5342	0.5073	0.4984	0.5133	0.338	0.3481	0.3176	0.334567	0.3204	0.3063	0.3133	0.313333	0.6608	0.6153	0.6716	0.649233	0.369	0.3735	0.3818	0.374767	0.4255	0.4115	0.4073	0.414767	0.5188	0.4843	0.5189	0.507333	0.1028	0.1056	0.1015	0.1033	0.1112	0.1077	0.1339	0.1176
82	0.2536	0.2484	0.2567	0.2529	0.2829	0.2786	0.282	0.281167	0.1444	0.1399	0.1382	0.140833	0.2856	0.2798	0.2951	0.286833	0.2054	0.1821	0.1591	0.1822	0.1825	0.1779	0.1784	0.1796	0.2785	0.2557	0.2673	0.267167	0.0966	0.0945	0.1015	0.0975333	0.1046	0.1062	0.1335	0.114767
83	0.2914	0.2576	0.2646	0.2712	0.1822	0.1769	0.1645	0.174533	0.1066	0.1133	0.1001	0.106667	0.1747	0.173	0.1754	0.174367	0.1335	0.1456	0.1264	0.135167	0.1343	0.1365	0.1397	0.136833	0.2352	0.2133	0.229	0.225833	0.1017	0.0927	0.0945	0.0963	0.0822	0.0928	0.0954	0.0901333
84	0.4348	0.4215	0.3804	0.412233	0.2929	0.2842	0.2807	0.285933	0.2651	0.271	0.2245	0.253533	0.4586	0.5122	0.5093	0.493367	0.2773	0.2601	0.2579	0.2651	0.3112	0.3273	0.3164	0.3183	0.3643	0.3786	0.3203	0.3544	0.1414	0.1515	0.1322	0.1417	0.1026	0.1163	0.1124	0.110433
85	0.2069	0.1904	0.178	0.191767	0.1478	0.1612	0.1347	0.1479	0.1169	0.1283	0.1208	0.122	0.2627	0.2655	0.2694	0.265867	0.1528	0.1356	0.1346	0.141	0.136	0.1437	0.1193	0.133	0.1847	0.196	0.189	0.1899	0.0751	0.0814	0.0823	0.0796	0.0783	0.0993	0.0921	0.0899
86	0.1627	0.1538	0.1612	0.159233	0.1559	0.1558	0.1452	0.1523	0.1059	0.1072	0.0972	0.103433	0.2086	0.2156	0.2086	0.210933	0.142	0.1431	0.127	0.137367	0.1429	0.148	0.1405	0.1438	0.1366	0.1353	0.1299	0.133933	0.0946	0.0942	0.0852	0.0913333	0.0792	0.0803	0.0931	0.0842
87	0.1674	0.153	0.1708	0.163733	0.1433	0.1426	0.1229	0.136267	0.0845	0.0923	0.0968	0.0912	0.1951	0.1846	0.2007	0.193467	0.1287	0.1231	0.1144	0.122067	0.1279	0.1697	0.119	0.138867	0.1225	0.1178	0.1286	0.122967	0.0875	0.0763	0.0837	0.0825	0.0777	0.1588	0.0907	0.109067
88	0.2692	0.2377	0.2527	0.2532	0.2623	0.2344	0.2608	0.2525	0.1682	0.1603	0.1705	0.166333	0.4053	0.4294	0.4066	0.413767	0.2037	0.2066	0.2056	0.2053	0.2085	0.2222	0.2386	0.2231	0.3106	0.3236	0.3229	0.319033	0.1177	0.112	0.1247	0.118133	0.1093	0.1066	0.1176	0.111167
89	0.1922	0.1802	0.1708	0.181067	0.2354	0.2595	0.2828	0.259233	0.1184	0.1243	0.1242	0.1223	0.3139	0.332	0.3508	0.332233	0.1555	0.1511	0.1637	0.156767	0.1967	0.2115	0.2073	0.205167	0.2067	0.2024	0.2043	0.204467	0.1183	0.1439	0.1296	0.1306	0.1175	0.1083	0.1085	0.111433
90	0.166	0.1632	0.1875	0.172233	0.207	0.197	0.2154	0.206467	0.1074	0.1072	0.1064	0.107	0.2632	0.2805	0.2851	0.276267	0.1298	0.1342	0.1375	0.133833	0.1885	0.1573	0.1776	0.174467	0.1771	0.1963	0.1676	0.180333	0.0961	0.0937	0.1185	0.102767	0.0982	0.0943	0.0945	0.0956667
91	0.1664	0.1631	0.1581	0.162533	0.167	0.1684	0.1683	0.1679	0.0943	0.1057	0.1318	0.1106	0.2536	0.268	0.2843	0.268633	0.1099	0.1089	0.106	0.108267	0.1503	0.1502	0.1669	0.1558	0.1631	0.1503	0.153	0.155467	0.0905	0.1047	0.0921	0.0957667	0.0871	0.0902	0.0874	0.0882333
92	0.1985	0.1932	0.1947	0.195467	0.2032	0.2108	0.2171	0.210367	0.133	0.1259	0.116	0.124967	0.2886	0.2951	0.2992	0.2943	0.1401	0.1308	0.1311	0.134	0.1735	0.1786	0.185	0.179033	0.193	0.1897	0.2093	0.197333	0.1219	0.1289	0.1178	0.122867	0.1173	0.1168	0.106	0.113367
93	0.2047	0.2084	0.2257	0.212933	0.1698	0.1784	0.1787	0.175633	0.1311	0.1445	0.1339	0.1365	0.2068	0.2392	0.2381	0.228033	0.1052	0.1001	0.0999	0.101733	0.1615	0.1612	0.1605	0.161067	0.2289	0.2317	0.2402	0.2336	0.0862	0.0863	0.0891	0.0872	0.09	0.0821	0.0799	0.084
94	0.1184	0.1169	0.1308	0.122033	0.1258	0.158	0.1431	0.1423	0.0951	0.1051	0.0892	0.0964667	0.1966	0.2056	0.2173	0.2065	0.2308	0.2043	0.2104	0.215167	0.1332	0.1218	0.1299	0.1283	0.1326	0.1305	0.1625	0.141867	0.0877	0.0816	0.0926	0.0873	0.0885	0.0911	0.0786	0.0860667
95	0.7087	0.6201	0.6711	0.666633	0.6778	0.6845	0.6428	0.668367	0.5855	0.5946	0.635	0.605033	0.7719	0.745	0.8522	0.7897	0.1574	0.1394	0.149	0.1486	0.5738	0.6175	0.6127	0.601333	0.7472	0.7835	0.8657	0.7988	0.0963	0.0997	0.0936	0.0965333	0.0856	0.0991	0.087	0.0905667
96	0.728	0.7306	0.706	0.721533	0.6373	0.6519	0.6968	0.662	0.6735	0.6107	0.6811	0.6551	0.7641	0.8161	0.7828	0.787667	0.1496	0.165	0.1697	0.161433	0.6593	0.6709	0.6749	0.668367	0.9247	0.9837	0.9408	0.949733	0.1253	0.1285	0.1179	0.1239	0.1437	0.1222	0.0862	0.117367

## Sheet: Cross-Reactivity Assessment
Data S3. Raw data for Cross-Reactivity Assessment
NO.	Pathogens	rBMEII0036			Mean	rvirB8			Mean	rvirB11			Mean	rvirB9			Mean	rvirB3			Mean	rvirB4			Mean	rvirB10			Mean	LPS			Mean	Rose Bengale Ag			Mean
1	Pseudomonas putida	0.2089	0.2111	0.2158	0.211933	0.1996	0.2085	0.2008	0.202967	0.2002	0.2013	0.1942	0.198567	0.2315	0.2332	0.2278	0.230833	0.202	0.2029	0.2084	0.204433	0.2107	0.2038	0.2069	0.207133	0.2016	0.2007	0.1962	0.1995	0.1462	0.1457	0.147	0.1463	0.3447	0.3437	0.3348	0.341067
2	Aeromonas sobria	0.1408	0.1327	0.1265	0.133333	0.1344	0.1366	0.1342	0.135067	0.0873	0.082	0.0803	0.0832	0.1656	0.1707	0.1706	0.168967	0.1138	0.1103	0.1107	0.1116	0.1331	0.1297	0.1324	0.131733	0.1152	0.1177	0.1112	0.1147	0.1401	0.1398	0.1322	0.137367	0.2223	0.2224	0.2202	0.221633
3	Staphylococcus haemolyticus	0.1568	0.163	0.1557	0.1585	0.123	0.1218	0.1259	0.123567	0.1205	0.1246	0.1192	0.121433	0.1775	0.1729	0.178	0.176133	0.132	0.1277	0.1295	0.129733	0.1435	0.1428	0.1429	0.143067	0.1434	0.1411	0.1436	0.1427	0.1192	0.1154	0.1252	0.119933	0.16	0.1551	0.1467	0.153933
4	Escherichia coli	0.1072	0.1018	0.1018	0.1036	0.0708	0.0673	0.0658	0.0679667	0.081	0.0813	0.0771	0.0798	0.1535	0.1506	0.154	0.1527	0.101	0.0982	0.0995	0.0995667	0.1034	0.1068	0.1041	0.104767	0.103	0.105	0.098	0.102	0.0846	0.0912	0.083	0.0862667	0.0721	0.072	0.0687	0.0709333
5	Staphylococcus aureus SA	0.1115	0.1133	0.1052	0.11	0.1074	0.1165	0.1076	0.1105	0.0742	0.0754	0.0737	0.0744333	0.1398	0.1393	0.1422	0.140433	0.1058	0.1096	0.1045	0.106633	0.1077	0.1043	0.1048	0.1056	0.0943	0.0951	0.0931	0.0941667	0.0893	0.087	0.09	0.0887667	0.1174	0.1143	0.1094	0.1137
6	Klebsiella pneumoniae	0.1843	0.1791	0.2009	0.1881	0.1388	0.1405	0.1403	0.139867	0.1543	0.147	0.1467	0.149333	0.2034	0.2012	0.2112	0.205267	0.1697	0.1625	0.1597	0.163967	0.1696	0.1718	0.1714	0.170933	0.1599	0.1591	0.1524	0.157133	0.0984	0.0959	0.0993	0.0978667	0.1301	0.124	0.1209	0.125
7	Escherichia coli	0.0801	0.0791	0.0802	0.0798	0.0956	0.0958	0.0971	0.0961667	0.054	0.0515	0.0515	0.0523333	0.1281	0.1378	0.1346	0.1335	0.0883	0.0895	0.0914	0.0897333	0.0991	0.0975	0.0971	0.0979	0.0662	0.064	0.0622	0.0641333	0.0979	0.0906	0.0898	0.0927667	0.0681	0.0658	0.0672	0.0670333
8	Staphylococcus saprophyticus	0.1095	0.1075	0.1099	0.108967	0.0973	0.097	0.1004	0.0982333	0.0718	0.0702	0.0729	0.0716333	0.1379	0.1403	0.1426	0.140267	0.0935	0.0937	0.0925	0.0932333	0.1073	0.1069	0.1118	0.108667	0.0815	0.0832	0.0794	0.0813667	0.1553	0.1313	0.1414	0.142667	0.1201	0.1288	0.0975	0.115467
9	Moraxella osloensis	0.2682	0.2815	0.266	0.2719	0.1925	0.193	0.2093	0.198267	0.207	0.2098	0.1981	0.204967	0.386	0.3722	0.389	0.3824	0.1778	0.1933	0.1853	0.185467	0.2086	0.2207	0.2071	0.212133	0.2321	0.242	0.2379	0.237333	0.3122	0.3064	0.3154	0.311333	0.235	0.2267	0.2381	0.233267
10	Staphylococcus hominis	0.292	0.2729	0.2483	0.271067	0.1704	0.2081	0.2223	0.200267	0.1957	0.1756	0.1725	0.181267	0.4008	0.4298	0.4523	0.427633	0.1809	0.1795	0.1789	0.179767	0.2087	0.221	0.2126	0.2141	0.2234	0.2632	0.2243	0.236967	0.1372	0.1362	0.1534	0.142267	0.1723	0.1772	0.1896	0.1797
11	Raoultella ornithinolytica	0.2318	0.2373	0.257	0.242033	0.2169	0.1756	0.1757	0.1894	0.1478	0.1562	0.1655	0.1565	0.3784	0.3588	0.4006	0.379267	0.1648	0.1674	0.1557	0.162633	0.1878	0.1949	0.1994	0.194033	0.1493	0.1452	0.1421	0.145533	0.1296	0.1263	0.1183	0.124733	0.1259	0.115	0.147	0.1293
12	Escherichia coli	0.2585	0.2758	0.2414	0.258567	0.2116	0.1825	0.211	0.2017	0.193	0.1772	0.1932	0.1878	0.418	0.395	0.4521	0.4217	0.1889	0.1992	0.1972	0.1951	0.2132	0.2094	0.2143	0.2123	0.2016	0.2044	0.1958	0.2006	0.1291	0.1272	0.1374	0.131233	0.086	0.0836	0.0897	0.0864333
13	Escherichia coli	0.1473	0.2022	0.1891	0.179533	0.1889	0.1632	0.1928	0.181633	0.0914	0.0872	0.0768	0.0851333	0.2852	0.2727	0.2833	0.2804	0.1211	0.1228	0.1143	0.1194	0.1209	0.1213	0.1204	0.120867	0.076	0.0777	0.0813	0.0783333	0.2641	0.2617	0.2867	0.270833	0.2857	0.2735	0.3234	0.2942
14	Candida parapsilosis	0.1297	0.1251	0.1314	0.128733	0.1044	0.091	0.0958	0.0970667	0.1047	0.0839	0.0764	0.0883333	0.1973	0.2146	0.2185	0.210133	0.0911	0.0998	0.0948	0.0952333	0.0995	0.1018	0.0947	0.0986667	0.1109	0.1112	0.106	0.109367	0.1618	0.1571	0.1478	0.155567	0.1282	0.1527	0.1446	0.141833
15	Staphylococcus aureus SA	0.0725	0.0789	0.0759	0.0757667	0.0749	0.0764	0.0771	0.0761333	0.0546	0.0555	0.052	0.0540333	0.1167	0.1343	0.1241	0.125033	0.0546	0.0578	0.0577	0.0567	0.0701	0.0624	0.0594	0.0639667	0.0527	0.0516	0.0499	0.0514	0.1045	0.102	0.1007	0.1024	0.1084	0.1109	0.1249	0.114733
16	Escherichia coli	0.1436	0.1727	0.1524	0.156233	0.1233	0.137	0.1543	0.1382	0.1231	0.1146	0.1119	0.116533	0.2417	0.2472	0.253	0.2473	0.1295	0.123	0.1465	0.133	0.1412	0.1159	0.1302	0.1291	0.1117	0.1166	0.1165	0.114933	0.3487	0.3521	0.3705	0.3571	0.1195	0.1209	0.1285	0.122967
17	Staphylococcus epidermidis	0.0935	0.0992	0.089	0.0939	0.0981	0.0994	0.1084	0.101967	0.0554	0.0595	0.0613	0.0587333	0.1337	0.1254	0.1042	0.1211	0.0887	0.0898	0.0832	0.0872333	0.0776	0.0961	0.089	0.0875667	0.0658	0.0628	0.071	0.0665333	0.1146	0.1076	0.1186	0.1136	0.1209	0.1161	0.1117	0.116233
18	Klebsiella pneumoniae	0.1634	0.1623	0.1467	0.157467	0.1211	0.122	0.1313	0.1248	0.1107	0.1024	0.1215	0.111533	0.2348	0.2324	0.2081	0.2251	0.1679	0.1531	0.157	0.159333	0.1428	0.1433	0.1471	0.1444	0.149	0.1321	0.16	0.147033	0.098	0.0917	0.0958	0.0951667	0.2365	0.2349	0.2137	0.228367
19	Streptococcus	0.2016	0.1968	0.2048	0.201067	0.1353	0.124	0.1329	0.130733	0.1346	0.1326	0.1257	0.130967	0.255	0.2422	0.2373	0.244833	0.1677	0.1507	0.1469	0.1551	0.2074	0.1763	0.1865	0.190067	0.1591	0.1276	0.1754	0.154033	0.1562	0.1487	0.1577	0.1542	0.1068	0.1007	0.1032	0.103567
20	Pseudomonas aeruginosa	0.1099	0.1063	0.1041	0.106767	0.0898	0.0846	0.0864	0.0869333	0.0708	0.0758	0.0814	0.076	0.185	0.198	0.1827	0.188567	0.1173	0.1113	0.104	0.110867	0.124	0.1234	0.113	0.120133	0.0837	0.0848	0.0851	0.0845333	0.0992	0.1035	0.0951	0.0992667	0.0875	0.0893	0.0893	0.0887
21	Streptococcus constellatus	0.0902	0.0992	0.0989	0.0961	0.0861	0.0911	0.0901	0.0891	0.0592	0.0596	0.0686	0.0624667	0.1424	0.1639	0.166	0.157433	0.1053	0.1039	0.1022	0.1038	0.1258	0.1173	0.1084	0.117167	0.0688	0.0723	0.078	0.0730333	0.1695	0.1796	0.1714	0.1735	0.106	0.107	0.1198	0.110933
22	Pseudomonas aeruginosa	0.1083	0.121	0.1079	0.1124	0.099	0.0898	0.0916	0.0934667	0.0757	0.0727	0.0709	0.0731	0.17	0.165	0.1698	0.168267	0.1001	0.0998	0.0968	0.0989	0.1168	0.1148	0.1203	0.1173	0.0905	0.0798	0.0831	0.0844667	0.106	0.0992	0.0999	0.1017	0.0869	0.089	0.1062	0.0940333
23	Rothia mucilaginos	0.3077	0.3169	0.2879	0.304167	0.2355	0.2199	0.2071	0.220833	0.1893	0.1809	0.1789	0.183033	0.4097	0.3899	0.3838	0.394467	0.2525	0.2432	0.2358	0.243833	0.2843	0.2945	0.2828	0.2872	0.255	0.2526	0.2748	0.2608	0.1798	0.173	0.1878	0.1802	0.2695	0.2896	0.275	0.278033
24	Enterococcus faecium	0.1432	0.1419	0.1479	0.144333	0.1741	0.1462	0.1498	0.1567	0.0885	0.0869	0.0882	0.0878667	0.271	0.2584	0.2396	0.256333	0.1294	0.126	0.1286	0.128	0.1282	0.1208	0.1422	0.1304	0.1286	0.1299	0.1429	0.1338	0.1424	0.1358	0.1357	0.137967	0.2498	0.2366	0.2487	0.245033
25	Staphylococcus hominis	0.1109	0.1059	0.1111	0.1093	0.0894	0.0836	0.0811	0.0847	0.0677	0.0688	0.071	0.0691667	0.1903	0.1921	0.2054	0.195933	0.1159	0.1107	0.1078	0.111467	0.1131	0.0984	0.1161	0.1092	0.0966	0.0947	0.0931	0.0948	0.1234	0.1307	0.1844	0.146167	0.095	0.0852	0.0891	0.0897667
26	Klebsiella pneumoniae	0.3229	0.3131	0.3079	0.314633	0.2602	0.2585	0.2592	0.2593	0.2049	0.2122	0.207	0.208033	0.3656	0.3594	0.3619	0.3623	0.2711	0.2609	0.2604	0.264133	0.2932	0.2888	0.2909	0.290967	0.277	0.292	0.2685	0.279167	0.3307	0.3316	0.3227	0.328333	0.7471	0.701	0.7087	0.718933
27	Escherichia coli	0.3028	0.3016	0.29	0.298133	0.2733	0.2696	0.2782	0.2737	0.1971	0.1984	0.1933	0.196267	0.3645	0.368	0.3776	0.370033	0.2797	0.2783	0.2779	0.278633	0.2936	0.2878	0.2968	0.292733	0.2672	0.2651	0.267	0.266433	0.3604	0.3526	0.3484	0.3538	0.2356	0.2195	0.2307	0.2286
28	Staphylococcus aureus SA	0.1787	0.1777	0.1755	0.1773	0.1422	0.1376	0.1335	0.137767	0.1283	0.128	0.1291	0.128467	0.2634	0.2631	0.264	0.2635	0.1882	0.1729	0.175	0.1787	0.1854	0.1867	0.1902	0.187433	0.1788	0.1797	0.1795	0.179333	0.4902	0.4757	0.4705	0.4788	0.1463	0.1485	0.1432	0.146
29	Escherichia coli	0.1313	0.128	0.1269	0.128733	0.1321	0.1262	0.1249	0.127733	0.0672	0.0694	0.069	0.0685333	0.2179	0.2196	0.2261	0.2212	0.1201	0.1119	0.1148	0.1156	0.1246	0.1267	0.1231	0.1248	0.0983	0.1046	0.1013	0.1014	0.2667	0.2801	0.2686	0.2718	0.3414	0.3313	0.3546	0.342433
30	Enterococcus faecium	0.2725	0.2646	0.2642	0.2671	0.2054	0.2053	0.2002	0.203633	0.1584	0.1543	0.161	0.1579	0.3326	0.3281	0.3375	0.332733	0.2244	0.2255	0.2193	0.223067	0.2424	0.2507	0.2452	0.2461	0.2439	0.2388	0.2358	0.2395	0.8377	0.8094	0.8499	0.832333	0.8794	0.8497	0.8788	0.8693
31	Escherichia coli	0.3408	0.3376	0.3482	0.3422	0.3133	0.3132	0.3065	0.311	0.2322	0.2294	0.237	0.232867	0.3772	0.381	0.381	0.379733	0.3201	0.3117	0.3118	0.314533	0.3292	0.3352	0.3432	0.335867	0.2946	0.3048	0.2908	0.296733	0.3353	0.3367	0.3397	0.337233	0.6462	0.6118	0.6424	0.633467
32	Escherichia coli	0.1258	0.1166	0.1214	0.121267	0.131	0.1337	0.1354	0.133367	0.0877	0.0809	0.0886	0.0857333	0.1837	0.1899	0.1945	0.189367	0.1229	0.1217	0.1199	0.1215	0.1538	0.1516	0.1631	0.156167	0.0774	0.0779	0.0778	0.0777	0.6437	0.6371	0.648	0.642933	0.4728	0.4711	0.4652	0.4697
33	Enterococcus faecium	0.1167	0.1073	0.1105	0.1115	0.149	0.1463	0.1473	0.147533	0.0701	0.0681	0.069	0.0690667	0.2083	0.2076	0.2166	0.210833	0.1255	0.1197	0.1213	0.122167	0.1611	0.1652	0.1607	0.162333	0.0797	0.0832	0.081	0.0813	0.1945	0.1844	0.1898	0.189567	0.182	0.179	0.1745	0.1785
34	Staphylococcus aureus SA	0.1165	0.1133	0.1168	0.115533	0.1751	0.1683	0.1704	0.171267	0.0749	0.0765	0.0729	0.0747667	0.2583	0.2679	0.2732	0.266467	0.142	0.1427	0.1437	0.1428	0.177	0.1709	0.1676	0.171833	0.1315	0.129	0.1305	0.130333	0.1547	0.1516	0.1495	0.151933	0.0835	0.082	0.0867	0.0840667
35	Staphylococcus aureus SA	0.1451	0.143	0.1423	0.143467	0.1433	0.1359	0.1403	0.139833	0.0899	0.0885	0.087	0.0884667	0.2203	0.231	0.2307	0.227333	0.1375	0.1271	0.138	0.1342	0.1409	0.1403	0.1422	0.141133	0.1283	0.1424	0.1247	0.1318	0.2575	0.2454	0.2418	0.248233	0.2447	0.2386	0.2549	0.246067
36	Pseudomonas aeruginosa	0.2073	0.2024	0.2007	0.203467	0.2014	0.1922	0.2034	0.199	0.143	0.1401	0.1348	0.1393	0.3005	0.3173	0.302	0.3066	0.2222	0.2085	0.2156	0.215433	0.2382	0.2388	0.2332	0.236733	0.1764	0.1767	0.174	0.1757	0.2459	0.2572	0.2386	0.247233	0.3131	0.3164	0.3212	0.3169
37	Staphylococcus aureus SA	0.1285	0.1264	0.1227	0.125867	0.1743	0.1736	0.1777	0.1752	0.0744	0.0716	0.0714	0.0724667	0.1828	0.1868	0.19	0.186533	0.1069	0.1033	0.1083	0.106167	0.1209	0.0989	0.1108	0.1102	0.0821	0.0815	0.0818	0.0818	0.3139	0.3047	0.3096	0.3094	0.4456	0.4611	0.4699	0.458867
38	Streptococcus dysgalactiae	0.2368	0.219	0.2152	0.223667	0.154	0.1494	0.1614	0.154933	0.1563	0.1538	0.1466	0.152233	0.2925	0.3017	0.3074	0.300533	0.2171	0.2164	0.2168	0.216767	0.2125	0.2107	0.206	0.209733	0.1996	0.2005	0.1981	0.1994	0.2047	0.2014	0.2049	0.203667	0.1282	0.1263	0.1207	0.125067
39	Escherichia coli	0.1765	0.1724	0.1677	0.1722	0.174	0.1637	0.1703	0.169333	0.1121	0.1145	0.1106	0.1124	0.2676	0.2736	0.2816	0.274267	0.1606	0.1586	0.1676	0.162267	0.1881	0.1802	0.1872	0.185167	0.1413	0.1497	0.1444	0.145133	0.3304	0.3066	0.3273	0.321433	0.464	0.4532	0.4938	0.470333
40	Escherichia coli	0.1855	0.1831	0.1811	0.183233	0.196	0.1848	0.1939	0.191567	0.1212	0.1226	0.1214	0.121733	0.3184	0.3121	0.3116	0.314033	0.2025	0.212	0.2076	0.207367	0.2113	0.2041	0.2083	0.2079	0.2237	0.2157	0.2147	0.218033	0.293	0.2842	0.2907	0.2893	0.3136	0.3284	0.3047	0.315567
